# Supplementary material for: Detection of Pathways Affected by Positive Selection in Primate Lineages Ancestral to Humans
Source: Mol Biol Evol. 2017 Feb 25;34(6):1391–402. doi: 10.1093/molbev/msx083 (PMC5435107; doi:10.1093/molbev/msx083)
Supplement: Supplementary Data [file msx083_Supp.zip]

Archive with 6 entries (6 files):
- Figure S6.pdf
- Figure S8.pdf
- Supplemental Material_MBE_Daub.pdf
- Table S3.xlsx
- Table S4.xlsx
- TableS1.xlsx
