# Supplementary material for: Detection of Pathways Affected by Positive Selection in Primate Lineages Ancestral to Humans
Source: Mol Biol Evol. 2017 Feb 25;34(6):1391–402. doi: 10.1093/molbev/msx083 (PMC5435107; doi:10.1093/molbev/msx083)
Supplement: Supplementary Data [file msx083_Supp.zip › Table S3.xlsx]

## Sheet: Info
Supplemental Table S2
A:
Number of genes and gene sets in each of the branches using two different data sets: (I) allowing gene trees with duplications or only allowing (II) gene trees without duplications.
B-E:
Signifantly scoring gene sets before pruning for each of the four tested branches. Reported are the q-values of the sets when allowing gene trees with duplications or only allowing gene trees without duplications.
Gene sets with a q-value between 0 and 0.25 are coloured.
Significantly scoring gene sets having a q-value < 0.2 are marked in bold.
Q-values marked with a "*" indicate gene sets that scored a q-value < 0.2, but after removing the highest scoring gene in the set the q-value increased to a value > 0.2
If a gene set has score NA (not available), then this set does not exist for this branch, probably because the number of genes in this set is < 10

## Sheet: A. Nb of genes and gene sets
(I) Number of genes and gene sets in each of the branches allowing gene trees with duplications
branch	nb sets	genes in sets	before pruning	without top scoring gene	after pruning
homininae	1415	7600	8	6	2
hominidae	1424	7849	34	32	7
hominoidae	1441	8016	43	42	6
catarrhini	1441	8058	95	93	9
(II) Number of genes and gene sets in each of the branches only allowing gene trees without duplications
branch	nb sets	genes in sets	before pruning	without top scoring gene	after pruning
homininae	1263	6194	4	4	1
hominidae	1278	6363	5	5	3
hominoidae	1297	6466	21	21	2
catarrhini	1301	6488	43	41	6

## Sheet: B. Homininae
rank	Gene set	q-value (incl duplications)	q-value (no duplications)
1	GPCR downstream signaling	0.00035375	0.110512
2	Olfactory Signaling Pathway	0.00035375	0.000631499
3	Signaling by GPCR	0.00035375	0.0917779
4	Olfactory transduction	0.00035375	0.000631499
5	Immunoregulatory interactions between a Lymphoid and a non-Lymphoid cell	0.002264	0.213194
6	Staphylococcus aureus infection	0.015565	1

## Sheet: C. Hominidae
rank	Gene set	q-value (incl duplications)	q-value (no duplications)
1	Olfactory Signaling Pathway	0.000694736	0.00252842
2	Olfactory transduction	0.000694736	0.00442473
3	Immunoregulatory interactions between a Lymphoid and a non-Lymphoid cell	0.000926315	0.351449
4	GPCR downstream signaling	0.00138947	0.204064
5	Signaling by GPCR	0.00194526	0.318048
6	Staphylococcus aureus infection	0.0754947	0.351449
7	Malaria	0.0866104	0.16814
8	Metabolism of xenobiotics by cytochrome P450	0.0866104	0.718441
9	Oxidative phosphorylation (WikiPathways)	0.0866104	0.729523
10	Intestinal immune network for IgA production	0.128152	0.204064
11	Primary bile acid biosynthesis	0.128152	0.204064
12	Synthesis of bile acids and bile salts via 7alpha-hydroxycholesterol	0.128152	0.16814
13	Graft-versus-host disease	0.128152	0.566413
14	Fatty acid metabolism	0.141329	0.587252
15	Respiratory electron transport	0.14563	0.98921
16	Phase II conjugation	0.14563	0.351449
17	Electron Transport Chain	0.14563	0.8982
18	Allograft Rejection (WikiPathways)	0.14563	0.611431
19	Class C/3 (Metabotropic glutamate/pheromone receptors)	0.14563	0.840287
20	Parkinson's disease	0.14563	0.748943
21	Bile acid and bile salt metabolism	0.14563	0.16814
22	NOD-like receptor signaling pathway	0.15023	0.634581
23	Respiratory electron transport, ATP synthesis by chemiosmotic coupling, and heat production by uncoupling proteins.	0.15023	0.8982
24	Antigen processing and presentation	0.15023	0.726698
25	Bile acid biosynthesis, cholesterol => cholate/chenodeoxycholate	0.15023	0.318048
26	Fatty acid elongation	0.158451	0.611431
27	bile acid biosynthesis, neutral pathway	0.158451	0.204064
28	Synthesis of bile acids and bile salts	0.162965	0.204064
29	metapathway biotransformation	0.179103	0.840287
30	Retinoid metabolism and transport	0.187987	0.594319
31	Steroid hormone biosynthesis	0.187987	0.204064
32	mevalonate pathway I	0.187987	NA

## Sheet: D. Hominoidae
rank	Gene set	q-value (incl duplications)	q-value (no duplications)
1	Staphylococcus aureus infection	0.000349473	0.000811666
2	GPCR ligand binding	0.000349473	0.00987527
3	GPCR downstream signaling	0.000349473	0.000811666
4	Signaling by GPCR	0.000349473	0.001948
5	G alpha (i) signalling events	0.000465964	0.010714
6	Complement cascade	0.000465964	0.000811666
7	Electron Transport Chain	0.00052421	0.373361
8	Respiratory electron transport	0.00052421	0.514256
9	Respiratory electron transport, ATP synthesis by chemiosmotic coupling, and heat production by uncoupling proteins.	0.000621286	0.345566
10	Non-alcoholic fatty liver disease (NAFLD)	0.000635406	0.0797462
11	The citric acid (TCA) cycle and respiratory electron transport	0.000635406	0.345566
12	Class C/3 (Metabotropic glutamate/pheromone receptors)	0.000815438	0.0195814
13	Alzheimer's disease	0.0010753	0.345566
14	Immunoregulatory interactions between a Lymphoid and a non-Lymphoid cell	0.00119819	0.549128
15	Complement and Coagulation Cascades (WikiPathways)	0.00155321	0.0036525
16	Parkinson's disease	0.00155321	0.514256
17	Peptide ligand-binding receptors	0.00155321	0.161927
18	Complement and coagulation cascades (KEGG)	0.00155321	0.0036525
19	Initial triggering of complement	0.00206005	0.0012175
20	Oxidative phosphorylation (KEGG)	0.00314526	0.542825
21	Olfactory Signaling Pathway	0.00392741	0.161927
22	Class A/1 (Rhodopsin-like receptors)	0.0043843	0.176305
23	Chemokine receptors bind chemokines	0.00504457	0.514256
24	Cytokine-cytokine receptor interaction	0.00535859	0.364886
25	Olfactory transduction	0.00682172	0.176305
26	Taste transduction	0.00736582	0.0982927
27	Metabolism of xenobiotics by cytochrome P450	0.0075072	0.659132
28	Complement Activation, Classical Pathway	0.00808781	0.0036525
29	Oxidative phosphorylation (WikiPathways)	0.0164373	0.514256
30	Huntington's disease	0.0216673	0.696919
31	Regulation of Complement cascade	0.0284088	0.0656513
32	PD-1 signaling	0.0302731	0.471592
33	Chemical carcinogenesis	0.0443937	0.523314
34	Intestinal immune network for IgA production	0.0471172	0.163657
35	Cardiac muscle contraction	0.0686166	0.514256
36	Drug metabolism - cytochrome P450	0.069351	0.659132
37	Viral myocarditis	0.0861912	0.659132
38	Diseases associated with visual transduction*	0.0861912	0.514256
39	Malaria	0.104283	0.514256
40	metapathway biotransformation	0.104283	0.883479
41	Phase II conjugation	0.138528	0.659132
42	Hematopoietic cell lineage	0.170186	0.542825

## Sheet: E. Catarrhini
rank	Gene set	q-value (incl duplications)	q-value (no duplications)
1	Hematopoietic cell lineage	0.000578796	0.000416491
2	Cytokine-cytokine receptor interaction	0.000578796	0.000416491
3	Staphylococcus aureus infection	0.000578796	0.000416491
4	Class A/1 (Rhodopsin-like receptors)	0.000578796	0.000624736
5	Non-alcoholic fatty liver disease (NAFLD)	0.000578796	0.0421697
6	Chemokine receptors bind chemokines	0.000578796	0.00196346
7	Peptide ligand-binding receptors	0.000578796	0.000749683
8	Chemical carcinogenesis	0.00105041	0.557094
9	Respiratory electron transport	0.00105041	0.737115
10	GPCR ligand binding	0.00159607	0.00360959
11	Complement and coagulation cascades (KEGG)	0.00159607	0.00104123
12	Respiratory electron transport, ATP synthesis by chemiosmotic coupling, and heat production by uncoupling proteins.	0.00236342	0.699275
13	Alzheimer's disease	0.00238939	0.305911
14	Complement and Coagulation Cascades (WikiPathways)	0.0048769	0.00537273
15	Cytokines and Inflammatory Response	0.0048769	0.142293
16	Intestinal immune network for IgA production	0.0048769	0.00670172
17	Electron Transport Chain	0.0048769	0.725626
18	G alpha (i) signalling events	0.0048769	0.00803232
19	Metabolism of xenobiotics by cytochrome P450	0.00597074	0.577192
20	Steroid hormone biosynthesis	0.0108042	0.21199
21	Complement cascade	0.0112544	0.00360959
22	Parkinson's disease	0.0121547	0.673925
23	Peptide GPCRs	0.0165586	0.142752
24	Regulation of Complement cascade	0.0175006	0.00803232
25	Complement Activation, Classical Pathway	0.0193935	0.00803232
26	The citric acid (TCA) cycle and respiratory electron transport	0.0194379	0.928279
27	Pancreatic secretion	0.0194379	0.428956
28	Signaling by GPCR	0.0194379	0.0163264
29	GPCR downstream signaling	0.0250546	0.0167117
30	Immunoregulatory interactions between a Lymphoid and a non-Lymphoid cell	0.0295849	0.614055
31	Defensins	0.0295849	0.428956
32	NF-kB activation through FADD/RIP-1 pathway mediated by caspase-8 and -10	0.0295849	0.029527
33	Jak-STAT signaling pathway	0.0326991	0.115784
34	Oxidative phosphorylation (KEGG)	0.0381325	0.850643
35	Bile acid and bile salt metabolism	0.0383163	0.199701
36	Asthma	0.0429167	0.122061
37	Apoptosis Modulation and Signaling	0.0494949	0.174711
38	Fatty acid metabolism	0.054755	0.020506
39	Lipid digestion, mobilization, and transport	0.054755	0.0580707
40	Oxidative phosphorylation (WikiPathways)	0.054755	0.792147
41	Synthesis of bile acids and bile salts via 7alpha-hydroxycholesterol	0.054755	0.344495
42	fatty acid beta-oxidation I	0.054755	0.0243647
43	PD-1 signaling	0.054755	0.129203
44	Drug metabolism - cytochrome P450	0.054755	0.845342
45	metapathway biotransformation	0.054755	0.960395
46	Autoimmune thyroid disease	0.054755	0.305911
47	Extrinsic Pathway for Apoptosis*	0.0629287	0.222275
48	Protein digestion and absorption	0.0695383	0.460259
49	stearate biosynthesis I (animals)	0.0695383	NA
50	Cell surface interactions at the vascular wall	0.0729813	0.0591796
51	Formation of Fibrin Clot (Clotting Cascade)	0.0729813	0.2379
52	Mitochondrial LC-Fatty Acid Beta-Oxidation	0.0775253	0.0873544
53	Irinotecan Pathway	0.0869177	NA
54	Bile secretion	0.102966	0.129203
55	Acylglycerol degradation	0.102966	NA
56	Beta defensins	0.102966	0.428956
57	TRAIL signaling pathway	0.102966	0.382774
58	Influenza A	0.102966	0.908464
59	Biological oxidations	0.110901	0.850643
60	Taste transduction	0.110901	*0.1740
61	Toll-like receptor signaling pathway*	0.111906	*0.1754
62	bile acid biosynthesis, neutral pathway	0.114291	0.129203
63	Synthesis of bile acids and bile salts	0.116197	0.480977
64	Interferon Signaling	0.118476	0.891736
65	Termination of O-glycan biosynthesis	0.118889	NA
66	Apoptosis Modulation by HSP70	0.118889	0.268908
67	RIG-I-like receptor signaling pathway	0.118889	0.428956
68	Xenobiotics	0.118889	NA
69	Translocation of ZAP-70 to Immunological synapse	0.118889	NA
70	Nucleosome assembly*	0.118889	0.174711
71	Lipoprotein metabolism	0.125149	0.121065
72	Systemic lupus erythematosus	0.125149	0.121065
73	Malaria	0.125702	0.845342
74	Fatty acid degradation	0.125702	0.121065
75	Viral myocarditis	0.132457	0.405976
76	Negative regulators of RIG-I/MDA5 signaling	0.134864	0.288821
77	RIG-I/MDA5 mediated induction of IFN-alpha/beta pathways	0.142181	0.480977
78	Chemokine signaling pathway	0.142631	0.476731
79	TRAF6 mediated IRF7 activation	0.144683	0.670666
80	Generic Transcription Pathway	0.144683	0.960395
81	Synthesis of bile acids and bile salts via 24-hydroxycholesterol	0.144683	0.671986
82	Inflammatory Response Pathway	0.148758	0.121065
83	Interferon gamma signaling	0.159053	0.960395
84	Herpes simplex infection	0.165698	0.850643
85	Retinoid metabolism and transport	0.168398	0.481305
86	Rheumatoid arthritis	0.168398	0.547768
87	serotonin degradation	0.174136	NA
88	gamma-linolenate biosynthesis II (animals)	0.177012	0.21199
89	Huntington's disease	0.188962	0.960395
90	Common Pathway	0.189743	NA
91	Cardiac muscle contraction	0.190421	0.668533
92	Regulation of IFNA signaling	0.191236	0.641204
93	Diseases associated with visual transduction*	0.19499	0.403632
