# Supplementary material for: Detection of Pathways Affected by Positive Selection in Primate Lineages Ancestral to Humans
Source: Mol Biol Evol. 2017 Feb 25;34(6):1391–402. doi: 10.1093/molbev/msx083 (PMC5435107; doi:10.1093/molbev/msx083)
Supplement: Supplementary Data [file msx083_Supp.zip › Table S4.xlsx]

## Sheet: A. Number genes and sets
Table S2A. Number of available genes and gene sets for each branch excluding or including missing branches (using the ΔlnL4 score of their child branch).
branch	missing branches	# genes	# gene sets
homininae	excluded	14574	1415
homininae	included	14574	1415
hominidae	excluded	9758	1158
hominidae	included	15026	1424
hominoidae	excluded	11990	1308
hominoidae	included	15375	1441
catarrhini	excluded	10124	1188
catarrhini	included	15450	1441

## Sheet: B. Results before pruning
Table S2B. Top scoring gene sets in the SUMSTAT test before pruning, excluding missing branches
branch	rank	Biosystems ID	name	size	score	p	q
homininae	1	119548	GPCR downstream signaling	645	125.103	9.99999e-07	0.00035375
homininae	2	106383	Olfactory Signaling Pathway	219	71.6108	9.99999e-07	0.00035375
homininae	3	106356	Signaling by GPCR	726	138.3	9.99999e-07	0.00035375
homininae	4	83087	Olfactory transduction	239	74.6829	9.99999e-07	0.00035375
homininae	5	106413	Immunoregulatory interactions between a Lymphoid and a non-Lymphoid cell	54	19.2016	7.99999e-06	0.002264
homininae	6	172846	Staphylococcus aureus infection	43	14.9629	6.59999e-05	0.015565
homininae	7	106415	Phosphorylation of CD3 and TCR zeta chains	15	6.83992	0.000864999	0.163609
homininae	8	187092	Advanced glycosylation endproduct receptor signaling	10	5.44755	0.000924999	0.163609
hominidae	1	106413	Immunoregulatory interactions between a Lymphoid and a non-Lymphoid cell	41	16.4759	9.99999e-06	0.0114526
hominidae	2	198837	metapathway biotransformation	83	22.3354	0.000293	0.167781
hominidae	3	106144	Bile acid and bile salt metabolism	19	8.32806	0.000568999	0.178661
hominidae	4	137920	TRAIL signaling pathway	16	7.50136	0.000623999	0.178661
hominoidae	1	172846	Staphylococcus aureus infection	36	21.1941	9.99999e-07	0.000465882
hominoidae	2	119550	G alpha (i) signalling events	149	46.3057	9.99999e-07	0.000465882
hominoidae	3	161020	GPCR ligand binding	283	71.265	2e-06	0.000465882
hominoidae	4	106405	Complement cascade	25	14.9339	2e-06	0.000465882
hominoidae	5	105921	Respiratory electron transport, ATP synthesis by chemiosmotic coupling, and heat production by uncoupling proteins.	69	26.5873	2e-06	0.000465882
hominoidae	6	862188	Non-alcoholic fatty liver disease (NAFLD)	110	35.9674	3e-06	0.000465882
hominoidae	7	198860	Electron Transport Chain	72	26.4973	3e-06	0.000465882
hominoidae	8	119548	GPCR downstream signaling	462	101.589	3e-06	0.000465882
hominoidae	9	83097	Alzheimer's disease	116	36.3908	4e-06	0.000552156
hominoidae	10	106358	Peptide ligand-binding receptors	131	39.8111	5e-06	0.000621176
hominoidae	11	106356	Signaling by GPCR	526	109.518	7.99999e-06	0.000903529
hominoidae	12	106406	Initial triggering of complement	11	8.61275	1.5e-05	0.00155294
hominoidae	13	160962	Respiratory electron transport	54	20.8893	1.8e-05	0.00159731
hominoidae	14	83098	Parkinson's disease	98	31.0056	1.8e-05	0.00159731
hominoidae	15	477137	The citric acid (TCA) cycle and respiratory electron transport	95	29.7924	2.5e-05	0.00207059
hominoidae	16	82942	Oxidative phosphorylation (KEGG)	89	28.3788	3e-05	0.00232941
hominoidae	17	106357	Class A/1 (Rhodopsin-like receptors)	205	50.6989	3.3e-05	0.00241162
hominoidae	18	83073	Complement and coagulation cascades (KEGG)	57	20.407	6.59999e-05	0.00455529
hominoidae	19	106359	Chemokine receptors bind chemokines	42	16.2844	0.00011	0.00719256
hominoidae	20	198880	Complement and Coagulation Cascades (WikiPathways)	41	15.7539	0.000154	0.00956611
hominoidae	21	198823	Complement Activation, Classical Pathway	12	7.58885	0.000173	0.0102346
hominoidae	22	83100	Huntington's disease	131	33.6675	0.000366	0.0206682
hominoidae	23	83051	Cytokine-cytokine receptor interaction	196	45.3184	0.00044	0.0232941
hominoidae	24	138014	Glucocorticoid receptor regulatory network	55	17.9559	0.00045	0.0232941
hominoidae	25	198870	Oxidative phosphorylation (WikiPathways)	41	14.4534	0.000627999	0.0312079
hominoidae	26	93344	Cardiac muscle contraction	45	15.2333	0.000681999	0.0325878
hominoidae	27	576254	Regulation of Complement cascade	17	8.30125	0.000714999	0.0328993
hominoidae	28	99051	Chemokine signaling pathway	122	30.7843	0.000766999	0.0340316
hominoidae	29	83088	Taste transduction	29	11.348	0.000857999	0.0366106
hominoidae	30	152665	Malaria	35	12.676	0.000919999	0.0366106
hominoidae	31	106381	Class C/3 (Metabotropic glutamate/pheromone receptors)	21	9.19608	0.000941999	0.0366106
hominoidae	32	119557	PD-1 signaling	12	6.63959	0.000942999	0.0366106
hominoidae	33	106413	Immunoregulatory interactions between a Lymphoid and a non-Lymphoid cell	43	13.8568	0.001868	0.0703246
hominoidae	34	739007	Spinal Cord Injury	77	20.7421	0.002099	0.0766969
hominoidae	35	137945	amb2 Integrin signaling	33	11.457	0.002195	0.0779132
hominoidae	36	105925	Glucagon-like Peptide-1 (GLP1) regulates insulin secretion	24	8.79487	0.004232	0.146045
hominoidae	37	790011	Ovarian steroidogenesis	38	11.668	0.00565617	0.189918
hominoidae	38	153376	Salivary secretion	47	13.4975	0.00608794	0.199036
catarrhini	1	83078	Hematopoietic cell lineage	58	29.567	9.99999e-07	0.000562631
catarrhini	2	83051	Cytokine-cytokine receptor interaction	178	74.5591	9.99999e-07	0.000562631
catarrhini	3	106111	Lipid digestion, mobilization, and transport	23	14.8761	8.99999e-06	0.00337579
catarrhini	4	160962	Respiratory electron transport	43	21.1768	1.6e-05	0.00450105
catarrhini	5	862188	Non-alcoholic fatty liver disease (NAFLD)	87	33.594	2.7e-05	0.00607641
catarrhini	6	106359	Chemokine receptors bind chemokines	35	17.6813	6.79999e-05	0.012753
catarrhini	7	106156	Lipoprotein metabolism	11	8.64013	0.00011	0.0140033
catarrhini	8	106358	Peptide ligand-binding receptors	108	37.9256	0.000111	0.0140033
catarrhini	9	83097	Alzheimer's disease	87	32.132	0.000112	0.0140033
catarrhini	10	106357	Class A/1 (Rhodopsin-like receptors)	174	53.6575	0.000162	0.0182292
catarrhini	11	198794	Cytokines and Inflammatory Response	15	9.81242	0.000243	0.0248581
catarrhini	12	105921	Respiratory electron transport, ATP synthesis by chemiosmotic coupling, and heat production by uncoupling proteins.	54	22.1014	0.000269	0.0252246
catarrhini	13	194385	Fat digestion and absorption	25	13.1604	0.000321	0.0277853
catarrhini	14	169306	Pancreatic secretion	55	22.0482	0.000354	0.0284531
catarrhini	15	198897	Peptide GPCRs	45	18.9627	0.000471	0.0312704
catarrhini	16	83077	Jak-STAT signaling pathway	88	30.5548	0.000495	0.0312704
catarrhini	17	868084	Fatty acid metabolism	37	16.5505	0.000515999	0.0312704
catarrhini	18	142421	fatty acid beta-oxidation I	12	8.11633	0.000516999	0.0312704
catarrhini	19	198860	Electron Transport Chain	54	21.3361	0.000527999	0.0312704
catarrhini	20	119550	G alpha (i) signalling events	129	40.3279	0.000700999	0.0394404
catarrhini	21	83073	Complement and coagulation cascades (KEGG)	46	18.7389	0.000751999	0.0402951
catarrhini	22	83076	Toll-like receptor signaling pathway*	57	21.6361	0.000862999	0.044141
catarrhini	23	106062	Cell surface interactions at the vascular wall	56	21.2688	0.000934999	0.0457443
catarrhini	24	106146	Synthesis of bile acids and bile salts via 7alpha-hydroxycholesterol	14	8.53203	0.000975999	0.0457607
catarrhini	25	83121	Autoimmune thyroid disease	27	12.6877	0.001153	0.0516755
catarrhini	26	161020	GPCR ligand binding	242	65.6585	0.001194	0.0516755
catarrhini	27	530757	Defensins	25	11.979	0.001333	0.052606
catarrhini	28	198822	Apoptosis Modulation and Signaling	44	17.5142	0.001451	0.052606
catarrhini	29	106144	Bile acid and bile salt metabolism	24	11.5715	0.00147	0.052606
catarrhini	30	128760	Intestinal immune network for IgA production	28	12.7717	0.001487	0.052606
catarrhini	31	172846	Staphylococcus aureus infection	26	12.1806	0.001491	0.052606
catarrhini	32	82940	Steroid hormone biosynthesis	31	13.7161	0.001496	0.052606
catarrhini	33	187103	Interferon Signaling	85	28.0389	0.001787	0.0609346
catarrhini	34	106413	Immunoregulatory interactions between a Lymphoid and a non-Lymphoid cell	39	15.8042	0.001933	0.0639745
catarrhini	35	161049	Nucleosome assembly*	15	8.23783	0.002485	0.0776127
catarrhini	36	83125	Primary immunodeficiency	23	10.783	0.002547	0.0776127
catarrhini	37	366171	Cytokine Signaling in Immune system	147	42.3899	0.002552	0.0776127
catarrhini	38	198766	Inflammatory Response Pathway	23	10.7044	0.002793	0.0827068
catarrhini	39	673221	Chemical carcinogenesis	34	13.7797	0.003317	0.095705
catarrhini	40	477137	The citric acid (TCA) cycle and respiratory electron transport	80	25.7879	0.003597	0.101189
catarrhini	41	198817	Mitochondrial LC-Fatty Acid Beta-Oxidation	12	6.89017	0.003776	0.103634
catarrhini	42	106145	Synthesis of bile acids and bile salts	17	8.54376	0.003952	0.105882
catarrhini	43	198877	Apoptosis Modulation by HSP70	14	7.51803	0.004123	0.107894
catarrhini	44	187208	Retinoid metabolism and transport	18	8.77909	0.004365	0.111176
catarrhini	45	187100	TRAF6 mediated IRF7 activation	19	9.0816	0.004446	0.111176
catarrhini	46	187105	Regulation of IFNA signaling	13	7.11116	0.004569	0.111768
catarrhini	47	83098	Parkinson's disease	78	24.8268	0.004858	0.116309
catarrhini	48	83120	Asthma	15	7.70437	0.004989	0.116446
catarrhini	49	193146	Bile secretion	47	16.9018	0.0050707	0.116446
catarrhini	50	198880	Complement and Coagulation Cascades (WikiPathways)	34	13.3059	0.00527999	0.117479
catarrhini	51	530759	Beta defensins	20	9.23927	0.00532446	0.117479
catarrhini	52	198873	Fatty Acid Biosynthesis	13	6.90698	0.00598571	0.129529
catarrhini	53	82935	Fatty acid degradation	33	12.7779	0.00669199	0.14208
catarrhini	54	119552	Costimulation by the CD28 family	30	11.9073	0.00697221	0.145288
catarrhini	55	83088	Taste transduction	28	11.2666	0.00737646	0.149493
catarrhini	56	545309	gamma-linolenate biosynthesis II (animals)	10	5.72073	0.00743969	0.149493
catarrhini	57	198865	Fatty Acid Beta Oxidation	27	10.9053	0.0080238	0.152111
catarrhini	58	377873	Herpes simplex infection	94	27.887	0.00813386	0.152111
catarrhini	59	160976	Metabolism of lipids and lipoproteins	356	85.5152	0.00819837	0.152111
catarrhini	60	205242	Meiotic recombination	19	8.55672	0.00819999	0.152111
catarrhini	61	83060	Apoptosis (KEGG)	41	14.7127	0.00824589	0.152111
catarrhini	62	106147	Synthesis of bile acids and bile salts via 24-hydroxycholesterol	10	5.638	0.00839832	0.152425
catarrhini	63	198859	Triacylglyceride Synthesis	18	8.1863	0.00874481	0.156194
catarrhini	64	172847	Protein digestion and absorption	52	17.4368	0.00902498	0.158009
catarrhini	65	213306	Measles	73	22.6397	0.00912726	0.158009
catarrhini	66	82942	Oxidative phosphorylation (KEGG)	72	22.2664	0.00983135	0.167619
catarrhini	67	198870	Oxidative phosphorylation (WikiPathways)	31	11.7697	0.010092	0.169495
catarrhini	68	137922	IL12-mediated signaling events	38	13.6198	0.0104916	0.173616
catarrhini	69	138018	Downstream signaling in naive CD8+ T cells	25	10.011	0.0109978	0.179354
catarrhini	70	83100	Huntington's disease	94	27.2434	0.0117581	0.189014
catarrhini	71	187104	Interferon alpha/beta signaling	35	12.6352	0.0120904	0.191619
catarrhini	72	137936	IL12 signaling mediated by STAT4	15	6.95777	0.0123341	0.192766

## Sheet: C. Results after pruning
Table S2C. Top scoring gene sets in the SUMSTAT test after pruning, excluding missing branches
branch	rank	Biosystems ID	name	size	score	p	q
homininae	1	119548	GPCR downstream signaling	645	125.103	9.99999e-07	0.00320267
homininae	2	106413	Immunoregulatory interactions between a Lymphoid and a non-Lymphoid cell	53	18.611	1.1e-05	0.00471897
hominidae	1	106413	Immunoregulatory interactions between a Lymphoid and a non-Lymphoid cell	41	16.4759	9.99999e-06	0.00310715
hominidae	2	198837	metapathway biotransformation	83	22.3354	0.000298	0.109396
hominidae	3	137920	TRAIL signaling pathway	16	7.50136	0.000604999	0.140476
hominoidae	1	172846	Staphylococcus aureus infection	36	21.1941	9.99999e-07	0
hominoidae	2	105921	Respiratory electron transport, ATP synthesis by chemiosmotic coupling, and heat production by uncoupling proteins.	69	26.5873	9.99999e-07	0
hominoidae	3	119550	G alpha (i) signalling events	143	40.8768	5e-06	0.00113507
hominoidae	4	106405	Complement cascade	14	8.49349	0.000106	0.0227758
catarrhini	1	83078	Hematopoietic cell lineage	58	29.567	9.99999e-07	0
catarrhini	2	83051	Cytokine-cytokine receptor interaction	154	60.7069	9.99999e-07	0
catarrhini	3	106111	Lipid digestion, mobilization, and transport	23	14.8761	1.1e-05	0.00790797
catarrhini	4	160962	Respiratory electron transport	43	21.1768	3.1e-05	0.0134925
catarrhini	5	868084	Fatty acid metabolism	37	16.5505	0.000514999	0.0955547
catarrhini	6	106146	Synthesis of bile acids and bile salts via 7alpha-hydroxycholesterol	14	8.53203	0.001038	0.145504
catarrhini	7	530757	Defensins	23	11.4312	0.001211	0.146416
