# Supplementary material for: Detection of Pathways Affected by Positive Selection in Primate Lineages Ancestral to Humans
Source: Mol Biol Evol. 2017 Feb 25;34(6):1391–402. doi: 10.1093/molbev/msx083 (PMC5435107; doi:10.1093/molbev/msx083)
Supplement: Supplementary Data [file msx083_Supp.zip › TableS1.xlsx]

## Sheet: Significant sets before pruning
# Table S1 (A) Top scoring gene sets in the SUMSTAT test before pruning, their rank and score and p- and q-value (also after leaving out the highest scoring gene). All gene sets with q<0.2 are reported.
branch	rank	Biosystems ID	name	size	score	p	q	p (- top gene)	q (-top gene)
homininae	1	119548	GPCR downstream signaling	645	125.103	9.99999e-07	0.00035375	9.99999e-07	0.00035375
homininae	2	106383	Olfactory Signaling Pathway	219	71.6108	9.99999e-07	0.00035375	9.99999e-07	0.00035375
homininae	3	106356	Signaling by GPCR	726	138.3	9.99999e-07	0.00035375	9.99999e-07	0.00035375
homininae	4	83087	Olfactory transduction	239	74.6829	9.99999e-07	0.00035375	9.99999e-07	0.00035375
homininae	5	106413	Immunoregulatory interactions between a Lymphoid and a non-Lymphoid cell	54	19.2016	7.99999e-06	0.002264	5.99999e-06	0.001698
homininae	6	172846	Staphylococcus aureus infection	43	14.9629	6.59999e-05	0.015565	9.49999e-05	0.0224041
homininae	7	106415	Phosphorylation of CD3 and TCR zeta chains	15	6.83992	0.000864999	0.163609	0.001817	0.285672
homininae	8	187092	Advanced glycosylation endproduct receptor signaling	10	5.44755	0.000924999	0.163609	0.00174	0.285672
hominidae	1	106383	Olfactory Signaling Pathway	230	69.3384	9.99999e-07	0.000694736	9.99999e-07	0.000463508
hominidae	2	83087	Olfactory transduction	252	70.7535	9.99999e-07	0.000694736	9.99999e-07	0.000463508
hominidae	3	106413	Immunoregulatory interactions between a Lymphoid and a non-Lymphoid cell	57	22.3417	2e-06	0.000926315	9.99999e-07	0.000463508
hominidae	4	119548	GPCR downstream signaling	672	128.358	4e-06	0.00138947	2e-06	0.000695262
hominidae	5	106356	Signaling by GPCR	753	137.234	6.99999e-06	0.00194526	6.99999e-06	0.00194673
hominidae	6	172846	Staphylococcus aureus infection	44	14.4903	0.000326	0.0754947	0.000459	0.0766179
hominidae	7	152665	Malaria	38	12.8337	0.000484	0.0866104	0.000522999	0.0766179
hominidae	8	83031	Metabolism of xenobiotics by cytochrome P450	57	16.8086	0.000504999	0.0866104	0.000778999	0.0984744
hominidae	9	198870	Oxidative phosphorylation (WikiPathways)	46	14.4272	0.000560999	0.0866104	0.000507999	0.0766179
hominidae	10	128760	Intestinal immune network for IgA production	40	12.6831	0.001054	0.128152	0.001451	0.125513
hominidae	11	82938	Primary bile acid biosynthesis	16	7.09886	0.001152	0.128152	0.000445	0.0766179
hominidae	12	106146	Synthesis of bile acids and bile salts via 7alpha-hydroxycholesterol	20	8.08233	0.001188	0.128152	0.000550999	0.0766179
hominidae	13	83124	Graft-versus-host disease	31	10.6108	0.001199	0.128152	0.002003	0.126601
hominidae	14	868084	Fatty acid metabolism	47	13.841	0.001424	0.141329	0.001215	0.120678
hominidae	15	160962	Respiratory electron transport	54	15.1315	0.00159	0.14563	0.001551	0.125513
hominidae	16	105721	Phase II conjugation	72	18.5312	0.001686	0.14563	0.002385	0.138183
hominidae	17	198860	Electron Transport Chain	75	19.0358	0.001799	0.14563	0.001631	0.125513
hominidae	18	920963	Allograft Rejection (WikiPathways)	32	10.4442	0.001959	0.14563	0.003164	0.162145
hominidae	19	106381	Class C/3 (Metabotropic glutamate/pheromone receptors)	30	9.96986	0.002056	0.14563	0.003751	0.176365
hominidae	20	83098	Parkinson's disease	104	24.0319	0.002182	0.14563	0.001952	0.126601
hominidae	21	106144	Bile acid and bile salt metabolism	31	10.1398	0.002201	0.14563	0.001142	0.120678
hominidae	22	122191	NOD-like receptor signaling pathway	48	13.5447	0.002414	0.15023	0.001913	0.126601
hominidae	23	105921	Respiratory electron transport, ATP synthesis by chemiosmotic coupling, and heat production by uncoupling proteins.	68	17.3202	0.002568	0.15023	0.002319	0.138183
hominidae	24	83074	Antigen processing and presentation	48	13.4646	0.002624	0.15023	0.003805	0.176365
hominidae	25	413432	Bile acid biosynthesis, cholesterol => cholate/chenodeoxycholate	11	5.2941	0.002703	0.15023	0.000992999	0.115066
hominidae	26	82934	Fatty acid elongation	21	7.69041	0.002986	0.158451	0.002816	0.156629
hominidae	27	545316	bile acid biosynthesis, neutral pathway	12	5.50382	0.003079	0.158451	0.003038	0.162145
hominidae	28	106145	Synthesis of bile acids and bile salts	23	8.08233	0.003284	0.162965	0.001663	0.125513
hominidae	29	198837	metapathway biotransformation	141	29.5404	0.00384	0.179103	0.004693	0.194019
hominidae	30	105654	Caspase-8 activation*	10	4.83075	0.003867	0.179103	0.00897699	0.278877
hominidae	31	187208	Retinoid metabolism and transport	36	10.5972	0.004417	0.187987	0.003265	0.162145
hominidae	32	82940	Steroid hormone biosynthesis	49	13.1435	0.004443	0.187987	0.003973	0.178211
hominidae	33	142207	mevalonate pathway I	11	5.00438	0.004555	0.187987	0.001715	0.125513
hominidae	34	125138	Viral myocarditis	47	12.739	0.0046	0.187987	0.00661599	0.240943
hominoidae	1	172846	Staphylococcus aureus infection	44	23.8831	9.99999e-07	0.000349473	9.99999e-07	0.000233333
hominoidae	2	161020	GPCR ligand binding	376	90.0985	9.99999e-07	0.000349473	9.99999e-07	0.000233333
hominoidae	3	119548	GPCR downstream signaling	687	155.594	9.99999e-07	0.000349473	9.99999e-07	0.000233333
hominoidae	4	106356	Signaling by GPCR	774	166.383	9.99999e-07	0.000349473	9.99999e-07	0.000233333
hominoidae	5	119550	G alpha (i) signalling events	206	56.4138	2e-06	0.000465964	4e-06	0.00050909
hominoidae	6	106405	Complement cascade	29	16.3554	2e-06	0.000465964	9.99999e-07	0.000233333
hominoidae	7	198860	Electron Transport Chain	84	30.1252	3e-06	0.00052421	9.99999e-07	0.000233333
hominoidae	8	160962	Respiratory electron transport	62	23.9728	3e-06	0.00052421	2e-06	0.00035
hominoidae	9	105921	Respiratory electron transport, ATP synthesis by chemiosmotic coupling, and heat production by uncoupling proteins.	78	29.6707	4e-06	0.000621286	2e-06	0.00035
hominoidae	10	862188	Non-alcoholic fatty liver disease (NAFLD)	128	39.0508	5e-06	0.000635406	3e-06	0.00042
hominoidae	11	477137	The citric acid (TCA) cycle and respiratory electron transport	110	35.8824	5e-06	0.000635406	3e-06	0.00042
hominoidae	12	106381	Class C/3 (Metabotropic glutamate/pheromone receptors)	31	15.4458	6.99999e-06	0.000815438	7.99999e-06	0.000933332
hominoidae	13	83097	Alzheimer's disease	143	41.3677	9.99999e-06	0.0010753	9.99999e-06	0.000933332
hominoidae	14	106413	Immunoregulatory interactions between a Lymphoid and a non-Lymphoid cell	58	22.3355	1.2e-05	0.00119819	2e-05	0.00147368
hominoidae	15	198880	Complement and Coagulation Cascades (WikiPathways)	46	18.9164	1.7e-05	0.00155321	8.99999e-06	0.000933332
hominoidae	16	83098	Parkinson's disease	114	34.8206	1.8e-05	0.00155321	9.99999e-06	0.000933332
hominoidae	17	106358	Peptide ligand-binding receptors	163	44.7921	1.9e-05	0.00155321	1.5e-05	0.0013125
hominoidae	18	83073	Complement and coagulation cascades (KEGG)	63	22.9666	2e-05	0.00155321	1.7e-05	0.0014
hominoidae	19	106406	Initial triggering of complement	13	9.23215	2.8e-05	0.00206005	2e-05	0.00147368
hominoidae	20	82942	Oxidative phosphorylation (KEGG)	107	32.0574	4.5e-05	0.00314526	2.8e-05	0.00196
hominoidae	21	106383	Olfactory Signaling Pathway	233	56.3821	5.89999e-05	0.00392741	4.5e-05	0.003
hominoidae	22	106357	Class A/1 (Rhodopsin-like receptors)	268	62.4876	6.89999e-05	0.0043843	7.49999e-05	0.004648
hominoidae	23	106359	Chemokine receptors bind chemokines	51	18.8247	8.29999e-05	0.00504457	8.09999e-05	0.004648
hominoidae	24	83051	Cytokine-cytokine receptor interaction	233	55.5554	9.19999e-05	0.00535859	8.09999e-05	0.004648
hominoidae	25	83087	Olfactory transduction	255	59.175	0.000122	0.00682172	0.000122	0.00656922
hominoidae	26	83088	Taste transduction	45	16.8763	0.000137	0.00736582	0.000197	0.00984999
hominoidae	27	83031	Metabolism of xenobiotics by cytochrome P450	59	20.1122	0.000145	0.0075072	0.000181	0.00938518
hominoidae	28	198823	Complement Activation, Classical Pathway	13	8.20825	0.000162	0.00808781	8.29999e-05	0.004648
hominoidae	29	198870	Oxidative phosphorylation (WikiPathways)	48	16.8151	0.000341	0.0164373	0.000228	0.0110069
hominoidae	30	83100	Huntington's disease	153	38.0719	0.000465	0.0216673	0.00034	0.0158667
hominoidae	31	576254	Regulation of Complement cascade	19	9.10334	0.000629999	0.0284088	0.000381	0.0172064
hominoidae	32	119557	PD-1 signaling	18	8.7468	0.000692999	0.0302731	0.001075	0.0470312
hominoidae	33	673221	Chemical carcinogenesis	64	19.2424	0.001048	0.0443937	0.001402	0.0560799
hominoidae	34	128760	Intestinal immune network for IgA production	40	13.8537	0.001146	0.0471172	0.001382	0.0560799
hominoidae	35	93344	Cardiac muscle contraction	57	17.1844	0.001718	0.0686166	0.001118	0.0474303
hominoidae	36	83032	Drug metabolism - cytochrome P450	54	16.528	0.001786	0.069351	0.002394	0.0905837
hominoidae	37	125138	Viral myocarditis	47	14.7415	0.002301	0.0861912	0.003458	0.124133
hominoidae	38	771581	Diseases associated with visual transduction*	84	22.4179	0.002343	0.0861912	0.002182	0.0848555
hominoidae	39	152665	Malaria	39	12.7202	0.002961	0.104283	0.004756	0.16646
hominoidae	40	198837	metapathway biotransformation	145	33.7078	0.002984	0.104283	0.00324	0.119368
hominoidae	41	105721	Phase II conjugation	73	19.5062	0.004063	0.138528	0.004989	0.170356
hominoidae	42	83078	Hematopoietic cell lineage	78	20.1793	0.00511326	0.170186	0.00584099	0.1947
hominoidae	43	138014	Glucocorticoid receptor regulatory network	68	17.9935	0.00611463	0.198781	0.00819199	0.249321
catarrhini	1	83078	Hematopoietic cell lineage	79	40.12	9.99999e-07	0.000578796	9.99999e-07	0.000384962
catarrhini	2	83051	Cytokine-cytokine receptor interaction	236	95.901	9.99999e-07	0.000578796	9.99999e-07	0.000384962
catarrhini	3	172846	Staphylococcus aureus infection	43	24.1079	2e-06	0.000578796	2e-06	0.000384962
catarrhini	4	106357	Class A/1 (Rhodopsin-like receptors)	269	84.269	2e-06	0.000578796	9.99999e-07	0.000384962
catarrhini	5	862188	Non-alcoholic fatty liver disease (NAFLD)	129	48.9375	3e-06	0.000578796	4e-06	0.000673684
catarrhini	6	106359	Chemokine receptors bind chemokines	51	26.2309	3e-06	0.000578796	2e-06	0.000384962
catarrhini	7	106358	Peptide ligand-binding receptors	163	59.6978	3e-06	0.000578796	2e-06	0.000384962
catarrhini	8	673221	Chemical carcinogenesis	63	28.2726	6.99999e-06	0.00105041	9.99999e-06	0.00134737
catarrhini	9	160962	Respiratory electron transport	62	28.0089	6.99999e-06	0.00105041	2e-06	0.000384962
catarrhini	10	161020	GPCR ligand binding	375	104.564	1.3e-05	0.00159607	1.4e-05	0.00171483
catarrhini	11	83073	Complement and coagulation cascades (KEGG)	63	27.872	1.3e-05	0.00159607	9.99999e-06	0.00134737
catarrhini	12	105921	Respiratory electron transport, ATP synthesis by chemiosmotic coupling, and heat production by uncoupling proteins.	78	31.5505	2.1e-05	0.00236342	2.3e-05	0.0023838
catarrhini	13	83097	Alzheimer's disease	143	48.2918	2.3e-05	0.00238939	2e-05	0.00224561
catarrhini	14	198880	Complement and Coagulation Cascades (WikiPathways)	46	21.2584	5.19999e-05	0.0048769	3.2e-05	0.0030797
catarrhini	15	198794	Cytokines and Inflammatory Response	23	13.7031	5.69999e-05	0.0048769	8.29999e-05	0.00621286
catarrhini	16	128760	Intestinal immune network for IgA production	40	19.3103	6.19999e-05	0.0048769	5.59999e-05	0.00471578
catarrhini	17	198860	Electron Transport Chain	84	31.9604	6.29999e-05	0.0048769	4.7e-05	0.00422175
catarrhini	18	119550	G alpha (i) signalling events	206	62.1265	6.49999e-05	0.0048769	6.39999e-05	0.00507244
catarrhini	19	83031	Metabolism of xenobiotics by cytochrome P450	57	24.0467	8.39999e-05	0.00597074	0.000111	0.00787146
catarrhini	20	82940	Steroid hormone biosynthesis	47	20.4759	0.00016	0.0108042	0.000138	0.00929683
catarrhini	21	106405	Complement cascade	29	14.8834	0.000175	0.0112544	0.000171	0.0104727
catarrhini	22	83098	Parkinson's disease	115	38.5281	0.000198	0.0121547	0.000153	0.00981653
catarrhini	23	198897	Peptide GPCRs	64	24.8502	0.000282	0.0165586	0.000288	0.0155756
catarrhini	24	576254	Regulation of Complement cascade	19	11.0261	0.000311	0.0175006	0.000289	0.0155756
catarrhini	25	198823	Complement Activation, Classical Pathway	13	8.78936	0.000359	0.0193935	0.000274	0.0155756
catarrhini	26	477137	The citric acid (TCA) cycle and respiratory electron transport	111	36.445	0.000391	0.0194379	0.000335	0.0171166
catarrhini	27	169306	Pancreatic secretion	85	29.9337	0.000394	0.0194379	0.000343	0.0171166
catarrhini	28	106356	Signaling by GPCR	767	178.674	0.000403	0.0194379	0.000382	0.0183819
catarrhini	29	119548	GPCR downstream signaling	680	160.013	0.000537999	0.0250546	0.000516999	0.0240203
catarrhini	30	106413	Immunoregulatory interactions between a Lymphoid and a non-Lymphoid cell	57	21.8753	0.000675999	0.0295849	0.000891999	0.0343386
catarrhini	31	530757	Defensins	40	17.0173	0.000686999	0.0295849	0.000769999	0.0317244
catarrhini	32	187099	NF-kB activation through FADD/RIP-1 pathway mediated by caspase-8 and -10	12	7.98376	0.000700999	0.0295849	0.000688999	0.0299463
catarrhini	33	83077	Jak-STAT signaling pathway	134	40.9248	0.000798999	0.0326991	0.000663999	0.0298217
catarrhini	34	82942	Oxidative phosphorylation (KEGG)	107	34.1667	0.000959999	0.0381325	0.000803999	0.0318613
catarrhini	35	106144	Bile acid and bile salt metabolism	30	13.7275	0.000992999	0.0383163	0.000776999	0.0317244
catarrhini	36	83120	Asthma	24	11.7553	0.001144	0.0429167	0.001524	0.0513347
catarrhini	37	198822	Apoptosis Modulation and Signaling	67	23.6586	0.001356	0.0494949	0.00128	0.0466116
catarrhini	38	868084	Fatty acid metabolism	48	18.4071	0.001553	0.054755	0.00136	0.0482216
catarrhini	39	106111	Lipid digestion, mobilization, and transport	43	16.9733	0.001589	0.054755	0.001195	0.0447251
catarrhini	40	198870	Oxidative phosphorylation (WikiPathways)	48	18.3504	0.001642	0.054755	0.001427	0.0492998
catarrhini	41	106146	Synthesis of bile acids and bile salts via 7alpha-hydroxycholesterol	19	9.75425	0.001784	0.054755	0.001585	0.0519057
catarrhini	42	142421	fatty acid beta-oxidation I	16	8.75091	0.001787	0.054755	0.001618	0.0519057
catarrhini	43	119557	PD-1 signaling	18	9.40863	0.00181	0.054755	0.002735	0.0708663
catarrhini	44	83032	Drug metabolism - cytochrome P450	53	19.537	0.001836	0.054755	0.002272	0.0651323
catarrhini	45	198837	metapathway biotransformation	145	42.0135	0.001854	0.054755	0.002048	0.0627138
catarrhini	46	83121	Autoimmune thyroid disease	40	16.0049	0.001865	0.054755	0.002141	0.0641047
catarrhini	47	105649	Extrinsic Pathway for Apoptosis*	14	7.93472	0.00219	0.0629287	0.002909	0.0725832
catarrhini	48	172847	Protein digestion and absorption	79	25.8455	0.002482	0.0695383	0.002253	0.0651323
catarrhini	49	545313	stearate biosynthesis I (animals)	10	6.41673	0.002523	0.0695383	0.002381	0.066835
catarrhini	50	106062	Cell surface interactions at the vascular wall	86	27.4256	0.002711	0.0729813	0.002464	0.0676648
catarrhini	51	106057	Formation of Fibrin Clot (Clotting Cascade)	31	13.0652	0.002756	0.0729813	0.001883	0.0590021
catarrhini	52	198817	Mitochondrial LC-Fatty Acid Beta-Oxidation	16	8.39393	0.002985	0.0775253	0.00262	0.0692177
catarrhini	53	198905	Irinotecan Pathway	11	6.57579	0.003411	0.0869177	0.002789	0.070902
catarrhini	54	193146	Bile secretion	70	22.8719	0.004118	0.102966	0.003268	0.0800581
catarrhini	55	413388	Acylglycerol degradation	10	6.09555	0.004197	0.102966	0.002511	0.0676648
catarrhini	56	530759	Beta defensins	33	13.1599	0.004315	0.102966	0.00525599	0.110974
catarrhini	57	137920	TRAIL signaling pathway	23	10.2566	0.0044	0.102966	0.00532899	0.110974
catarrhini	58	217173	Influenza A	146	40.6577	0.004422	0.102966	0.00506599	0.110974
catarrhini	59	105698	Biological oxidations	134	37.7179	0.004924	0.110901	0.00542199	0.110974
catarrhini	60	83088	Taste transduction	43	15.7134	0.004927	0.110901	0.00634299	0.12386
catarrhini	61	83076	Toll-like receptor signaling pathway*	90	27.4281	0.00505454	0.111906	0.00534399	0.110974
catarrhini	62	545316	bile acid biosynthesis, neutral pathway	12	6.62034	0.00524687	0.114291	0.00530099	0.110974
catarrhini	63	106145	Synthesis of bile acids and bile salts	22	9.76597	0.00542042	0.116197	0.004775	0.110974
catarrhini	64	187103	Interferon Signaling	135	37.6933	0.00561444	0.118476	0.00652499	0.124907
catarrhini	65	530748	Termination of O-glycan biosynthesis	10	5.87191	0.00582092	0.118889	0.00553199	0.111248
catarrhini	66	198877	Apoptosis Modulation by HSP70	17	8.17306	0.00582906	0.118889	0.00509899	0.110974
catarrhini	67	117292	RIG-I-like receptor signaling pathway	58	19.3187	0.00601309	0.118889	0.00783399	0.140737
catarrhini	68	105703	Xenobiotics	15	7.49955	0.00611585	0.118889	0.004668	0.110974
catarrhini	69	106416	Translocation of ZAP-70 to Immunological synapse	14	7.18863	0.00614146	0.118889	0.00953099	0.162554
catarrhini	70	161049	Nucleosome assembly*	26	10.8067	0.00616219	0.118889	0.00543599	0.110974
catarrhini	71	106156	Lipoprotein metabolism	26	10.7373	0.0066171	0.125149	0.00519899	0.110974
catarrhini	72	83122	Systemic lupus erythematosus	59	19.448	0.00667199	0.125149	0.00759599	0.138305
catarrhini	73	152665	Malaria	39	14.2731	0.00686985	0.125702	0.00980899	0.162839
catarrhini	74	82935	Fatty acid degradation	41	14.7985	0.00688766	0.125702	0.00623399	0.123522
catarrhini	75	125138	Viral myocarditis	46	16.0257	0.00735587	0.132457	0.010152	0.162839
catarrhini	76	187102	Negative regulators of RIG-I/MDA5 signaling	24	10.0195	0.00758938	0.134864	0.012461	0.1845
catarrhini	77	187097	RIG-I/MDA5 mediated induction of IFN-alpha/beta pathways	64	20.4012	0.00810644	0.142181	0.010146	0.162839
catarrhini	78	99051	Chemokine signaling pathway	163	43.2985	0.00823769	0.142631	0.00732699	0.135235
catarrhini	79	187100	TRAF6 mediated IRF7 activation	27	10.7512	0.00855592	0.144683	0.00730799	0.135235
catarrhini	80	105938	Generic Transcription Pathway	390	91.4158	0.00867067	0.144683	0.00903499	0.158097
catarrhini	81	106147	Synthesis of bile acids and bile salts via 24-hydroxycholesterol	13	6.57841	0.00867757	0.144683	0.00859999	0.152465
catarrhini	82	198766	Inflammatory Response Pathway	28	10.9738	0.00903213	0.148758	0.00658199	0.124907
catarrhini	83	187106	Interferon gamma signaling	57	18.419	0.00977498	0.159053	0.012879	0.186589
catarrhini	84	377873	Herpes simplex infection	150	39.9187	0.0103061	0.165698	0.010431	0.163423
catarrhini	85	187208	Retinoid metabolism and transport	38	13.4865	0.0106562	0.168398	0.00947399	0.162554
catarrhini	86	200309	Rheumatoid arthritis	78	23.3331	0.0107234	0.168398	0.013412	0.19022
catarrhini	87	545353	serotonin degradation	10	5.40395	0.0112178	0.174136	0.012681	0.185717
catarrhini	88	545309	gamma-linolenate biosynthesis II (animals)	11	5.72073	0.0115341	0.177012	0.011818	0.180945
catarrhini	89	137936	IL12 signaling mediated by STAT4	25	9.81462	0.012239	0.18572	0.016727	0.218312
catarrhini	90	106417	Generation of second messenger molecules	26	10.0925	0.0125073	0.187682	0.016425	0.216966
catarrhini	91	83100	Huntington's disease	153	40.1043	0.0127325	0.188962	0.01104	0.170976
catarrhini	92	106060	Common Pathway	14	6.5707	0.0129256	0.189743	0.00986299	0.162839
catarrhini	93	93344	Cardiac muscle contraction	58	18.2421	0.0131128	0.190421	0.010141	0.162839
catarrhini	94	187105	Regulation of IFNA signaling	21	8.61694	0.0133105	0.191236	0.010355	0.163423
catarrhini	95	771581	Diseases associated with visual transduction*	84	24.3309	0.0137162	0.19499	0.012183	0.182643

## Sheet: Ranks sign sets in all branches
# Table S1 (B) All significantly scoring pathways and their rank (before pruning) in all four branches. An '-' indicates that the set was not defined in that particular branch. Gene sets that scored significant after pruning are marked in bold.
Pathway	homininae	hominidae	hominoidae	catarrhini
GPCR downstream signaling	1	4	3	29
Olfactory Signaling Pathway	2	1	21	144
Signaling by GPCR	3	5	4	28
Olfactory transduction	4	2	25	113
Immunoregulatory interactions between a Lymphoid and a non-Lymphoid cell	5	3	14	30
Staphylococcus aureus infection	6	6	1	3
Phosphorylation of CD3 and TCR zeta chains	7	57	96	100
Advanced glycosylation endproduct receptor signaling	8	775	286	1074
Malaria	40	7	39	73
Metabolism of xenobiotics by cytochrome P450	76	8	27	19
Oxidative phosphorylation (WikiPathways)	13	9	29	40
Intestinal immune network for IgA production	34	10	34	16
Primary bile acid biosynthesis	342	11	202	197
Synthesis of bile acids and bile salts via 7alpha-hydroxycholesterol	167	12	129	41
Graft-versus-host disease	96	13	64	125
Fatty acid metabolism	256	14	617	38
Respiratory electron transport	19	15	8	9
Phase II conjugation	215	16	41	176
Electron Transport Chain	55	17	7	17
Allograft Rejection (WikiPathways)	116	18	145	232
Class C/3 (Metabotropic glutamate/pheromone receptors)	28	19	12	203
Parkinson's disease	107	20	16	22
Bile acid and bile salt metabolism	289	21	62	35
NOD-like receptor signaling pathway	386	22	101	256
Respiratory electron transport, ATP synthesis by chemiosmotic coupling, and heat production by uncoupling proteins.	20	23	9	12
Antigen processing and presentation	10	24	225	257
Bile acid biosynthesis, cholesterol => cholate/chenodeoxycholate	237	25	376	326
Fatty acid elongation	189	26	479	162
bile acid biosynthesis, neutral pathway	272	27	196	62
Synthesis of bile acids and bile salts	222	28	125	63
metapathway biotransformation	576	29	40	45
Caspase-8 activation*	295	30	137	107
Retinoid metabolism and transport	31	31	208	85
Steroid hormone biosynthesis	81	32	69	20
mevalonate pathway I	929	33	230	1003
Viral myocarditis	53	34	37	75
GPCR ligand binding	39	90	2	10
G alpha (i) signalling events	87	115	5	18
Complement cascade	137	61	6	21
Non-alcoholic fatty liver disease (NAFLD)	589	158	10	5
The citric acid (TCA) cycle and respiratory electron transport	37	43	11	26
Alzheimer's disease	209	87	13	13
Complement and Coagulation Cascades (WikiPathways)	126	191	15	14
Peptide ligand-binding receptors	74	189	17	7
Complement and coagulation cascades (KEGG)	56	56	18	11
Initial triggering of complement	329	276	19	137
Oxidative phosphorylation (KEGG)	206	81	20	34
Class A/1 (Rhodopsin-like receptors)	26	86	22	4
Chemokine receptors bind chemokines	82	268	23	6
Cytokine-cytokine receptor interaction	296	210	24	2
Taste transduction	122	101	26	60
Complement Activation, Classical Pathway	739	280	28	25
Huntington's disease	104	71	30	91
Regulation of Complement cascade	64	45	31	24
PD-1 signaling	15	36	32	43
Chemical carcinogenesis	46	40	33	8
Cardiac muscle contraction	883	792	35	93
Drug metabolism - cytochrome P450	114	70	36	44
Diseases associated with visual transduction*	177	50	38	95
Hematopoietic cell lineage	9	42	42	1
Glucocorticoid receptor regulatory network	530	1038	43	335
Cytokines and Inflammatory Response	148	100	70	15
Peptide GPCRs	301	341	121	23
Pancreatic secretion	605	976	223	27
Defensins	14	55	52	31
NF-kB activation through FADD/RIP-1 pathway mediated by caspase-8 and -10	41	52	54	32
Jak-STAT signaling pathway	548	1135	78	33
Asthma	16	38	49	36
Apoptosis Modulation and Signaling	516	108	117	37
Lipid digestion, mobilization, and transport	91	281	215	39
fatty acid beta-oxidation I	285	169	566	42
Autoimmune thyroid disease	226	131	86	46
Extrinsic Pathway for Apoptosis*	413	48	76	47
Protein digestion and absorption	445	404	100	48
stearate biosynthesis I (animals)	(-)	(-)	408	49
Cell surface interactions at the vascular wall	111	721	372	50
Formation of Fibrin Clot (Clotting Cascade)	75	144	59	51
Mitochondrial LC-Fatty Acid Beta-Oxidation	243	129	296	52
Irinotecan Pathway	23	244	84	53
Bile secretion	521	381	231	54
Acylglycerol degradation	(-)	(-)	488	55
Beta defensins	134	145	61	56
TRAIL signaling pathway	469	35	114	57
Influenza A	78	343	66	58
Biological oxidations	714	66	80	59
Toll-like receptor signaling pathway*	1346	1080	732	61
Interferon Signaling	24	231	454	64
Termination of O-glycan biosynthesis	54	73	430	65
Apoptosis Modulation by HSP70	299	482	293	66
RIG-I-like receptor signaling pathway	265	875	298	67
Xenobiotics	261	225	207	68
Translocation of ZAP-70 to Immunological synapse	18	39	65	69
Nucleosome assembly*	373	568	274	70
Lipoprotein metabolism	112	130	112	71
Systemic lupus erythematosus	127	65	51	72
Fatty acid degradation	506	75	746	74
Negative regulators of RIG-I/MDA5 signaling	263	198	91	76
RIG-I/MDA5 mediated induction of IFN-alpha/beta pathways	210	624	189	77
Chemokine signaling pathway	1104	1199	56	78
TRAF6 mediated IRF7 activation	326	506	590	79
Generic Transcription Pathway	117	278	317	80
Synthesis of bile acids and bile salts via 24-hydroxycholesterol	162	85	157	81
Inflammatory Response Pathway	504	676	222	82
Interferon gamma signaling	11	89	113	83
Herpes simplex infection	89	264	419	84
Rheumatoid arthritis	173	79	104	86
serotonin degradation	417	248	749	87
gamma-linolenate biosynthesis II (animals)	524	125	134	88
IL12 signaling mediated by STAT4	106	64	53	89
Generation of second messenger molecules	77	77	89	90
Common Pathway	47	141	55	92
Regulation of IFNA signaling	1218	1238	628	94

## Sheet: Genes in signficant sets
# Table S1 (C) Genes in top scoring gene sets and their ΔlnL4 and ΔlnL scores.
branch	Biosystems ID	pathway name	gene symbol	ΔlnL4	ΔlnL
homininae	106413	Immunoregulatory interactions between a Lymphoid and a non-Lymphoid cell	B2M	0.995683	0.982844
homininae	106413	Immunoregulatory interactions between a Lymphoid and a non-Lymphoid cell	C3	0.59055	0.121626
homininae	106413	Immunoregulatory interactions between a Lymphoid and a non-Lymphoid cell	CD3D	0	0
homininae	106413	Immunoregulatory interactions between a Lymphoid and a non-Lymphoid cell	CD3E	0.296763	0.007756
homininae	106413	Immunoregulatory interactions between a Lymphoid and a non-Lymphoid cell	CD3G	0.5879	0.119458
homininae	106413	Immunoregulatory interactions between a Lymphoid and a non-Lymphoid cell	CD247	0.573904	0.108482
homininae	106413	Immunoregulatory interactions between a Lymphoid and a non-Lymphoid cell	CD8A	0.0494923	6e-06
homininae	106413	Immunoregulatory interactions between a Lymphoid and a non-Lymphoid cell	CD8B	0.859151	0.544852
homininae	106413	Immunoregulatory interactions between a Lymphoid and a non-Lymphoid cell	CD19	0.514119	0.069864
homininae	106413	Immunoregulatory interactions between a Lymphoid and a non-Lymphoid cell	CD34	0.928271	0.742506
homininae	106413	Immunoregulatory interactions between a Lymphoid and a non-Lymphoid cell	CD40LG	0.0494923	6e-06
homininae	106413	Immunoregulatory interactions between a Lymphoid and a non-Lymphoid cell	CD81	0.037606	2e-06
homininae	106413	Immunoregulatory interactions between a Lymphoid and a non-Lymphoid cell	CDH1	0	0
homininae	106413	Immunoregulatory interactions between a Lymphoid and a non-Lymphoid cell	CXADR	0	0
homininae	106413	Immunoregulatory interactions between a Lymphoid and a non-Lymphoid cell	FCGR2B	1.00466	1.01878
homininae	106413	Immunoregulatory interactions between a Lymphoid and a non-Lymphoid cell	FCGR3A,FCGR3B	0	0
homininae	106413	Immunoregulatory interactions between a Lymphoid and a non-Lymphoid cell	HLA-A	0	0
homininae	106413	Immunoregulatory interactions between a Lymphoid and a non-Lymphoid cell	HLA-B	0	0
homininae	106413	Immunoregulatory interactions between a Lymphoid and a non-Lymphoid cell	HLA-C	0.657339	0.186706
homininae	106413	Immunoregulatory interactions between a Lymphoid and a non-Lymphoid cell	HLA-E	0	0
homininae	106413	Immunoregulatory interactions between a Lymphoid and a non-Lymphoid cell	ICAM1	1.38088	3.63603
homininae	106413	Immunoregulatory interactions between a Lymphoid and a non-Lymphoid cell	ICAM2	0.417126	0.030274
homininae	106413	Immunoregulatory interactions between a Lymphoid and a non-Lymphoid cell	ICAM3	0.809911	0.430278
homininae	106413	Immunoregulatory interactions between a Lymphoid and a non-Lymphoid cell	ITGA4	0	0
homininae	106413	Immunoregulatory interactions between a Lymphoid and a non-Lymphoid cell	ITGAL	0	0
homininae	106413	Immunoregulatory interactions between a Lymphoid and a non-Lymphoid cell	ITGB1	0	0
homininae	106413	Immunoregulatory interactions between a Lymphoid and a non-Lymphoid cell	ITGB2	0	0
homininae	106413	Immunoregulatory interactions between a Lymphoid and a non-Lymphoid cell	ITGB7	0	0
homininae	106413	Immunoregulatory interactions between a Lymphoid and a non-Lymphoid cell	KLRC1	0	0
homininae	106413	Immunoregulatory interactions between a Lymphoid and a non-Lymphoid cell	KLRD1	0	0
homininae	106413	Immunoregulatory interactions between a Lymphoid and a non-Lymphoid cell	CD200	0.101467	0.000106
homininae	106413	Immunoregulatory interactions between a Lymphoid and a non-Lymphoid cell	PVR	0	0
homininae	106413	Immunoregulatory interactions between a Lymphoid and a non-Lymphoid cell	PVRL2	1.0112	1.04557
homininae	106413	Immunoregulatory interactions between a Lymphoid and a non-Lymphoid cell	SELL	0	0
homininae	106413	Immunoregulatory interactions between a Lymphoid and a non-Lymphoid cell	TYROBP	0.889721	0.626636
homininae	106413	Immunoregulatory interactions between a Lymphoid and a non-Lymphoid cell	VCAM1	0	0
homininae	106413	Immunoregulatory interactions between a Lymphoid and a non-Lymphoid cell	MADCAM1	0	0
homininae	106413	Immunoregulatory interactions between a Lymphoid and a non-Lymphoid cell	KLRG1	0	0
homininae	106413	Immunoregulatory interactions between a Lymphoid and a non-Lymphoid cell	CD96	0	0
homininae	106413	Immunoregulatory interactions between a Lymphoid and a non-Lymphoid cell	LILRB2	0	0
homininae	106413	Immunoregulatory interactions between a Lymphoid and a non-Lymphoid cell	CD226	0	0
homininae	106413	Immunoregulatory interactions between a Lymphoid and a non-Lymphoid cell	LILRB1	1.8557	11.8585
homininae	106413	Immunoregulatory interactions between a Lymphoid and a non-Lymphoid cell	HCST	0	0
homininae	106413	Immunoregulatory interactions between a Lymphoid and a non-Lymphoid cell	LILRB5	1.08718	1.39703
homininae	106413	Immunoregulatory interactions between a Lymphoid and a non-Lymphoid cell	LILRA6,LILRB3	0	0
homininae	106413	Immunoregulatory interactions between a Lymphoid and a non-Lymphoid cell	CD160	0.914611	0.699754
homininae	106413	Immunoregulatory interactions between a Lymphoid and a non-Lymphoid cell	KLRK1	1.50069	5.07178
homininae	106413	Immunoregulatory interactions between a Lymphoid and a non-Lymphoid cell	CRTAM	0.266893	0.005074
homininae	106413	Immunoregulatory interactions between a Lymphoid and a non-Lymphoid cell	ULBP3	0	0
homininae	106413	Immunoregulatory interactions between a Lymphoid and a non-Lymphoid cell	ULBP1	0	0
homininae	106413	Immunoregulatory interactions between a Lymphoid and a non-Lymphoid cell	KIR3DL3	1.14365	1.71069
homininae	106413	Immunoregulatory interactions between a Lymphoid and a non-Lymphoid cell	AMICA1	0	0
homininae	106413	Immunoregulatory interactions between a Lymphoid and a non-Lymphoid cell	CD200R1	0.677614	0.210828
homininae	106413	Immunoregulatory interactions between a Lymphoid and a non-Lymphoid cell	RAET1E	0	0
homininae	119548	GPCR downstream signaling	ADCY1	0.0494923	6e-06
homininae	119548	GPCR downstream signaling	ADCY2	0	0
homininae	119548	GPCR downstream signaling	ADCY3	0	0
homininae	119548	GPCR downstream signaling	ADCY5	0	0
homininae	119548	GPCR downstream signaling	ADCY6	0	0
homininae	119548	GPCR downstream signaling	ADCY7	0	0
homininae	119548	GPCR downstream signaling	ADCY8	0.037606	2e-06
homininae	119548	GPCR downstream signaling	ADCY9	0	0
homininae	119548	GPCR downstream signaling	ADCYAP1R1	0	0
homininae	119548	GPCR downstream signaling	ADORA1	0	0
homininae	119548	GPCR downstream signaling	ADORA2A	0	0
homininae	119548	GPCR downstream signaling	ADORA2B	0	0
homininae	119548	GPCR downstream signaling	ADORA3	0.27799	0.005972
homininae	119548	GPCR downstream signaling	ADRA1B	0	0
homininae	119548	GPCR downstream signaling	ADRA1A	0	0
homininae	119548	GPCR downstream signaling	ADRA2A	0	0
homininae	119548	GPCR downstream signaling	ADRA2B	0	0
homininae	119548	GPCR downstream signaling	ADRB2	0.413128	0.02913
homininae	119548	GPCR downstream signaling	ADRB3	0	0
homininae	119548	GPCR downstream signaling	ADRBK1	0	0
homininae	119548	GPCR downstream signaling	AGT	0	0
homininae	119548	GPCR downstream signaling	AGTR1	0	0
homininae	119548	GPCR downstream signaling	AGTR2	0	0
homininae	119548	GPCR downstream signaling	APLNR	0	0
homininae	119548	GPCR downstream signaling	AKT1	0	0
homininae	119548	GPCR downstream signaling	ANXA1	0	0
homininae	119548	GPCR downstream signaling	APP	0	0
homininae	119548	GPCR downstream signaling	ARHGAP4	0	0
homininae	119548	GPCR downstream signaling	AVP	0	0
homininae	119548	GPCR downstream signaling	AVPR1A	0	0
homininae	119548	GPCR downstream signaling	AVPR1B	0	0
homininae	119548	GPCR downstream signaling	AVPR2	0	0
homininae	119548	GPCR downstream signaling	OPN1SW	0	0
homininae	119548	GPCR downstream signaling	BDKRB1	0	0
homininae	119548	GPCR downstream signaling	BDKRB2	0	0
homininae	119548	GPCR downstream signaling	CXCR5	0	0
homininae	119548	GPCR downstream signaling	BRS3	0	0
homininae	119548	GPCR downstream signaling	C3	0.59055	0.121626
homininae	119548	GPCR downstream signaling	C3AR1	0.70419	0.2459
homininae	119548	GPCR downstream signaling	C5	0	0
homininae	119548	GPCR downstream signaling	C5AR1	0	0
homininae	119548	GPCR downstream signaling	DAGLA	0	0
homininae	119548	GPCR downstream signaling	CALCA	0	0
homininae	119548	GPCR downstream signaling	CALCR	0	0
homininae	119548	GPCR downstream signaling	CASR	0	0
homininae	119548	GPCR downstream signaling	CCK	0.0051101	6.81894e-10
homininae	119548	GPCR downstream signaling	CCKAR	0	0
homininae	119548	GPCR downstream signaling	CCKBR	0	0
homininae	119548	GPCR downstream signaling	CGA	0	0
homininae	119548	GPCR downstream signaling	CHRM1	0	0
homininae	119548	GPCR downstream signaling	CHRM2	0	0
homininae	119548	GPCR downstream signaling	CHRM3	0.533237	0.08085
homininae	119548	GPCR downstream signaling	CHRM5	0	0
homininae	119548	GPCR downstream signaling	CCR1	0.00316263	1.00044e-10
homininae	119548	GPCR downstream signaling	CCR3	0	0
homininae	119548	GPCR downstream signaling	CCR4	0	0
homininae	119548	GPCR downstream signaling	CCR5	0.0105097	1.22e-08
homininae	119548	GPCR downstream signaling	CCR6	0	0
homininae	119548	GPCR downstream signaling	CCR7	0	0
homininae	119548	GPCR downstream signaling	CCR8	1.18689	1.98447
homininae	119548	GPCR downstream signaling	LTB4R	1.62729	7.01227
homininae	119548	GPCR downstream signaling	CNR1	0	0
homininae	119548	GPCR downstream signaling	CNR2	0	0
homininae	119548	GPCR downstream signaling	CRH	0	0
homininae	119548	GPCR downstream signaling	CRHR2	0.0218334	2.2724e-07
homininae	119548	GPCR downstream signaling	DGKA	0	0
homininae	119548	GPCR downstream signaling	DGKB	0	0
homininae	119548	GPCR downstream signaling	DGKG	0	0
homininae	119548	GPCR downstream signaling	DGKQ	0	0
homininae	119548	GPCR downstream signaling	DRD1	0	0
homininae	119548	GPCR downstream signaling	DRD2	0	0
homininae	119548	GPCR downstream signaling	DRD3	0	0
homininae	119548	GPCR downstream signaling	DRD4	0	0
homininae	119548	GPCR downstream signaling	DRD5	0	0
homininae	119548	GPCR downstream signaling	ECT2	0.037606	2e-06
homininae	119548	GPCR downstream signaling	S1PR3	0	0
homininae	119548	GPCR downstream signaling	EDN1	0	0
homininae	119548	GPCR downstream signaling	EDN2	0	0
homininae	119548	GPCR downstream signaling	EDN3	0	0
homininae	119548	GPCR downstream signaling	EDNRA	0	0
homininae	119548	GPCR downstream signaling	EDNRB	0	0
homininae	119548	GPCR downstream signaling	F2	0	0
homininae	119548	GPCR downstream signaling	F2R	0	0
homininae	119548	GPCR downstream signaling	F2RL1	0.00251515	4.00178e-11
homininae	119548	GPCR downstream signaling	F2RL2	0	0
homininae	119548	GPCR downstream signaling	FGD1	0	0
homininae	119548	GPCR downstream signaling	FPR1	0	0
homininae	119548	GPCR downstream signaling	FPR3	0.881981	0.605114
homininae	119548	GPCR downstream signaling	FSHB	0	0
homininae	119548	GPCR downstream signaling	FSHR	0	0
homininae	119548	GPCR downstream signaling	GAST	0	0
homininae	119548	GPCR downstream signaling	GALR1	0	0
homininae	119548	GPCR downstream signaling	GCGR	0	0
homininae	119548	GPCR downstream signaling	GHRH	0	0
homininae	119548	GPCR downstream signaling	GHRHR	0	0
homininae	119548	GPCR downstream signaling	GHSR	0	0
homininae	119548	GPCR downstream signaling	GIP	0.328549	0.011652
homininae	119548	GPCR downstream signaling	GIPR	0	0
homininae	119548	GPCR downstream signaling	GLP1R	0	0
homininae	119548	GPCR downstream signaling	GNA11	0	0
homininae	119548	GPCR downstream signaling	GNA12	0	0
homininae	119548	GPCR downstream signaling	GNAI1	0.0494923	6e-06
homininae	119548	GPCR downstream signaling	GNAI2	0	0
homininae	119548	GPCR downstream signaling	GNAS	0	0
homininae	119548	GPCR downstream signaling	GNAT1	0	0
homininae	119548	GPCR downstream signaling	GNAT2	0	0
homininae	119548	GPCR downstream signaling	GNAZ	0	0
homininae	119548	GPCR downstream signaling	GNB1	0	0
homininae	119548	GPCR downstream signaling	GNB2	0	0
homininae	119548	GPCR downstream signaling	GNB3	0	0
homininae	119548	GPCR downstream signaling	GNG4	0	0
homininae	119548	GPCR downstream signaling	GNG7	0.00168555	8.07177e-12
homininae	119548	GPCR downstream signaling	GNG10	0	0
homininae	119548	GPCR downstream signaling	GNGT2	0	0
homininae	119548	GPCR downstream signaling	GNRH1	0.703401	0.2448
homininae	119548	GPCR downstream signaling	GNRH2	0	0
homininae	119548	GPCR downstream signaling	GNRHR	0.146131	0.000456
homininae	119548	GPCR downstream signaling	CCR10	0	0
homininae	119548	GPCR downstream signaling	XCR1	0	0
homininae	119548	GPCR downstream signaling	NPBWR1	0	0
homininae	119548	GPCR downstream signaling	NPBWR2	0	0
homininae	119548	GPCR downstream signaling	CXCR3	0.846513	0.513494
homininae	119548	GPCR downstream signaling	UTS2R	0	0
homininae	119548	GPCR downstream signaling	GPR17	0	0
homininae	119548	GPCR downstream signaling	GPR18	0	0
homininae	119548	GPCR downstream signaling	LPAR4	0	0
homininae	119548	GPCR downstream signaling	MLNR	0	0
homininae	119548	GPCR downstream signaling	FFAR1	0	0
homininae	119548	GPCR downstream signaling	GRK5	0	0
homininae	119548	GPCR downstream signaling	GRM1	0	0
homininae	119548	GPCR downstream signaling	GRM2	0.037606	2e-06
homininae	119548	GPCR downstream signaling	GRM3	0	0
homininae	119548	GPCR downstream signaling	GRM6	0	0
homininae	119548	GPCR downstream signaling	CXCL1	0	0
homininae	119548	GPCR downstream signaling	CXCL2	0	0
homininae	119548	GPCR downstream signaling	CXCL3	0	0
homininae	119548	GPCR downstream signaling	GRPR	0.00955636	8.34007e-09
homininae	119548	GPCR downstream signaling	HCRT	0	0
homininae	119548	GPCR downstream signaling	HCRTR1	0	0
homininae	119548	GPCR downstream signaling	HCRTR2	0.481977	0.053964
homininae	119548	GPCR downstream signaling	HRH1	0	0
homininae	119548	GPCR downstream signaling	HRH2	0.00814454	4.40014e-09
homininae	119548	GPCR downstream signaling	HTR1A	0	0
homininae	119548	GPCR downstream signaling	HTR1B	0	0
homininae	119548	GPCR downstream signaling	HTR1D	0	0
homininae	119548	GPCR downstream signaling	HTR1E	1.1516	1.75878
homininae	119548	GPCR downstream signaling	HTR1F	0	0
homininae	119548	GPCR downstream signaling	HTR2A	0.88656	0.617778
homininae	119548	GPCR downstream signaling	HTR2B	0	0
homininae	119548	GPCR downstream signaling	HTR2C	0.402845	0.026336
homininae	119548	GPCR downstream signaling	HTR4	0	0
homininae	119548	GPCR downstream signaling	HTR5A	0	0
homininae	119548	GPCR downstream signaling	HTR6	0	0
homininae	119548	GPCR downstream signaling	HTR7	0	0
homininae	119548	GPCR downstream signaling	IAPP	0	0
homininae	119548	GPCR downstream signaling	IL8	0	0
homininae	119548	GPCR downstream signaling	CXCR1	0	0
homininae	119548	GPCR downstream signaling	CXCR2	0.827424	0.46872
homininae	119548	GPCR downstream signaling	CXCL10	0	0
homininae	119548	GPCR downstream signaling	ITPR1	0	0
homininae	119548	GPCR downstream signaling	ITPR2	0	0
homininae	119548	GPCR downstream signaling	ITPR3	0	0
homininae	119548	GPCR downstream signaling	JAK3	0	0
homininae	119548	GPCR downstream signaling	KISS1	0	0
homininae	119548	GPCR downstream signaling	KNG1	0	0
homininae	119548	GPCR downstream signaling	LHB	0	0
homininae	119548	GPCR downstream signaling	LHCGR	0	0
homininae	119548	GPCR downstream signaling	MC2R	0	0
homininae	119548	GPCR downstream signaling	MCF2	0	0
homininae	119548	GPCR downstream signaling	CXCL9	0.996697	0.986854
homininae	119548	GPCR downstream signaling	MLN	0.00280689	6.2073e-11
homininae	119548	GPCR downstream signaling	MTNR1A	0	0
homininae	119548	GPCR downstream signaling	MTNR1B	0.037606	2e-06
homininae	119548	GPCR downstream signaling	NMB	0	0
homininae	119548	GPCR downstream signaling	NMBR	0	0
homininae	119548	GPCR downstream signaling	NPY	0.901708	0.661096
homininae	119548	GPCR downstream signaling	NPY1R	0	0
homininae	119548	GPCR downstream signaling	NPY2R	0.00486514	5.60249e-10
homininae	119548	GPCR downstream signaling	NTS	0	0
homininae	119548	GPCR downstream signaling	NTSR1	0	0
homininae	119548	GPCR downstream signaling	OPRD1	0.00278347	6.00267e-11
homininae	119548	GPCR downstream signaling	OPRM1	0	0
homininae	119548	GPCR downstream signaling	OR1F1	0	0
homininae	119548	GPCR downstream signaling	OR3A1	0.634579	0.16216
homininae	119548	GPCR downstream signaling	OR3A2	0	0
homininae	119548	GPCR downstream signaling	OXT	0	0
homininae	119548	GPCR downstream signaling	OXTR	0	0
homininae	119548	GPCR downstream signaling	P2RY1	0	0
homininae	119548	GPCR downstream signaling	P2RY2	0	0
homininae	119548	GPCR downstream signaling	P2RY6	0.00416225	3.00133e-10
homininae	119548	GPCR downstream signaling	PDE1A	0	0
homininae	119548	GPCR downstream signaling	PDE2A	0	0
homininae	119548	GPCR downstream signaling	PDE3A	0	0
homininae	119548	GPCR downstream signaling	PDE3B	0.037606	2e-06
homininae	119548	GPCR downstream signaling	PDE4A	0	0
homininae	119548	GPCR downstream signaling	PDE4B	0	0
homininae	119548	GPCR downstream signaling	PDE4C	0.407822	0.027662
homininae	119548	GPCR downstream signaling	PDE4D	0	0
homininae	119548	GPCR downstream signaling	PDE8A	0.444574	0.039064
homininae	119548	GPCR downstream signaling	PDE1B	0	0
homininae	119548	GPCR downstream signaling	PDPK1	0	0
homininae	119548	GPCR downstream signaling	PDYN	0	0
homininae	119548	GPCR downstream signaling	PENK	0	0
homininae	119548	GPCR downstream signaling	PIK3CA	0	0
homininae	119548	GPCR downstream signaling	PIK3CG	0	0
homininae	119548	GPCR downstream signaling	PIK3R1	0	0
homininae	119548	GPCR downstream signaling	PIK3R2	0	0
homininae	119548	GPCR downstream signaling	PLCB2	0	0
homininae	119548	GPCR downstream signaling	PLCB3	0	0
homininae	119548	GPCR downstream signaling	PLCB4	0	0
homininae	119548	GPCR downstream signaling	PLXNB1	0	0
homininae	119548	GPCR downstream signaling	PNOC	0	0
homininae	119548	GPCR downstream signaling	POMC	0	0
homininae	119548	GPCR downstream signaling	PPBP	0	0
homininae	119548	GPCR downstream signaling	PPY	0	0
homininae	119548	GPCR downstream signaling	PPYR1	0	0
homininae	119548	GPCR downstream signaling	PRKCA	0	0
homininae	119548	GPCR downstream signaling	PRKCB	0	0
homininae	119548	GPCR downstream signaling	PRKCD	0	0
homininae	119548	GPCR downstream signaling	PRKCE	0	0
homininae	119548	GPCR downstream signaling	PRKCG	0	0
homininae	119548	GPCR downstream signaling	PRKCH	0.179839	0.001046
homininae	119548	GPCR downstream signaling	PRKCQ	0.341696	0.013632
homininae	119548	GPCR downstream signaling	PYY	0	0
homininae	119548	GPCR downstream signaling	PTAFR	0	0
homininae	119548	GPCR downstream signaling	TAS2R38	0	0
homininae	119548	GPCR downstream signaling	PTGDR	0.806747	0.423594
homininae	119548	GPCR downstream signaling	PTGER1	0	0
homininae	119548	GPCR downstream signaling	PTGER2	0.60597	0.134836
homininae	119548	GPCR downstream signaling	PTGER3	0.0494923	6e-06
homininae	119548	GPCR downstream signaling	PTGFR	0	0
homininae	119548	GPCR downstream signaling	PTGIR	0	0
homininae	119548	GPCR downstream signaling	PTH	0	0
homininae	119548	GPCR downstream signaling	PTHLH	0	0
homininae	119548	GPCR downstream signaling	PTH1R	0	0
homininae	119548	GPCR downstream signaling	PTH2R	0	0
homininae	119548	GPCR downstream signaling	RAC2	0	0
homininae	119548	GPCR downstream signaling	RASGRF2	0	0
homininae	119548	GPCR downstream signaling	OPN1LW	0	0
homininae	119548	GPCR downstream signaling	RGR	0	0
homininae	119548	GPCR downstream signaling	RGS1	0	0
homininae	119548	GPCR downstream signaling	RGS2	0	0
homininae	119548	GPCR downstream signaling	RGS4	0.878291	0.59505
homininae	119548	GPCR downstream signaling	RGS7	0.037606	2e-06
homininae	119548	GPCR downstream signaling	RGS12	0	0
homininae	119548	GPCR downstream signaling	RHO	0	0
homininae	119548	GPCR downstream signaling	RLN2	1.73367	9.03362
homininae	119548	GPCR downstream signaling	SAA1	1.93849	14.1206
homininae	119548	GPCR downstream signaling	SCTR	0	0
homininae	119548	GPCR downstream signaling	CCL16	0	0
homininae	119548	GPCR downstream signaling	CCL20	0	0
homininae	119548	GPCR downstream signaling	CCL21	0	0
homininae	119548	GPCR downstream signaling	CCL23	0.037606	2e-06
homininae	119548	GPCR downstream signaling	CXCL6	0.037606	2e-06
homininae	119548	GPCR downstream signaling	CXCL11	0	0
homininae	119548	GPCR downstream signaling	CXCL5	0	0
homininae	119548	GPCR downstream signaling	XCL1,XCL2	0.00611709	1.40017e-09
homininae	119548	GPCR downstream signaling	CXCL12	0.88391	0.610424
homininae	119548	GPCR downstream signaling	SOS1	0.037606	2e-06
homininae	119548	GPCR downstream signaling	SOS2	0.053183	8e-06
homininae	119548	GPCR downstream signaling	SST	0.00720042	2.68801e-09
homininae	119548	GPCR downstream signaling	SSTR2	0	0
homininae	119548	GPCR downstream signaling	SSTR3	0	0
homininae	119548	GPCR downstream signaling	SSTR4	0	0
homininae	119548	GPCR downstream signaling	SSTR5	0	0
homininae	119548	GPCR downstream signaling	TACR2	0	0
homininae	119548	GPCR downstream signaling	TACR1	0	0
homininae	119548	GPCR downstream signaling	TACR3	0.624801	0.152394
homininae	119548	GPCR downstream signaling	TBXA2R	0	0
homininae	119548	GPCR downstream signaling	TIAM1	0	0
homininae	119548	GPCR downstream signaling	TRH	1.34795	3.30142
homininae	119548	GPCR downstream signaling	TRHR	0	0
homininae	119548	GPCR downstream signaling	TRIO	0	0
homininae	119548	GPCR downstream signaling	TRPC3	0	0
homininae	119548	GPCR downstream signaling	TRPC6	0	0
homininae	119548	GPCR downstream signaling	TSHB	0	0
homininae	119548	GPCR downstream signaling	TSHR	0	0
homininae	119548	GPCR downstream signaling	VAV1	0.0814448	4.4e-05
homininae	119548	GPCR downstream signaling	VAV2	0	0
homininae	119548	GPCR downstream signaling	VIP	0	0
homininae	119548	GPCR downstream signaling	VIPR1	0	0
homininae	119548	GPCR downstream signaling	VIPR2	0	0
homininae	119548	GPCR downstream signaling	CXCR4	0	0
homininae	119548	GPCR downstream signaling	OR2H2	0	0
homininae	119548	GPCR downstream signaling	GPR68	0	0
homininae	119548	GPCR downstream signaling	OR1D5	0.703106	0.24439
homininae	119548	GPCR downstream signaling	OR1E1	0	0
homininae	119548	GPCR downstream signaling	OR1E2	0.557739	0.096766
homininae	119548	GPCR downstream signaling	OR3A3	0.611988	0.140272
homininae	119548	GPCR downstream signaling	GALR3	0	0
homininae	119548	GPCR downstream signaling	DGKZ	0	0
homininae	119548	GPCR downstream signaling	DGKE	0	0
homininae	119548	GPCR downstream signaling	DGKD	0	0
homininae	119548	GPCR downstream signaling	OR6A2	0	0
homininae	119548	GPCR downstream signaling	RGS20	0	0
homininae	119548	GPCR downstream signaling	PDE8B	0	0
homininae	119548	GPCR downstream signaling	S1PR4	0	0
homininae	119548	GPCR downstream signaling	RGS11	0	0
homininae	119548	GPCR downstream signaling	RGS9	0	0
homininae	119548	GPCR downstream signaling	GALR2	0.337885	0.013034
homininae	119548	GPCR downstream signaling	HCAR3	0	0
homininae	119548	GPCR downstream signaling	ARHGEF7	0	0
homininae	119548	GPCR downstream signaling	F2RL3	0.52974	0.07875
homininae	119548	GPCR downstream signaling	TAAR5	0.549837	0.091398
homininae	119548	GPCR downstream signaling	DGKI	0	0
homininae	119548	GPCR downstream signaling	LPAR2	0.546416	0.089144
homininae	119548	GPCR downstream signaling	ARHGEF2	0.3856	0.022108
homininae	119548	GPCR downstream signaling	TAAR2	0	0
homininae	119548	GPCR downstream signaling	GPR55	0.924853	0.731629
homininae	119548	GPCR downstream signaling	S1PR2	0	0
homininae	119548	GPCR downstream signaling	GLP2R	0	0
homininae	119548	GPCR downstream signaling	ARHGEF6	0.866204	0.562964
homininae	119548	GPCR downstream signaling	ROCK2	0	0
homininae	119548	GPCR downstream signaling	GABBR2	0	0
homininae	119548	GPCR downstream signaling	RGS6	0	0
homininae	119548	GPCR downstream signaling	GNA14	0	0
homininae	119548	GPCR downstream signaling	ARHGEF11	0	0
homininae	119548	GPCR downstream signaling	ARHGEF17	0.202875	0.001694
homininae	119548	GPCR downstream signaling	P2RY14	0	0
homininae	119548	GPCR downstream signaling	AKT3	0.00211498	2.00089e-11
homininae	119548	GPCR downstream signaling	INSL5	0.0095905	8.45989e-09
homininae	119548	GPCR downstream signaling	RASGRP1	0.037606	2e-06
homininae	119548	GPCR downstream signaling	LPAR6	0	0
homininae	119548	GPCR downstream signaling	CALCRL	0	0
homininae	119548	GPCR downstream signaling	RASGRP2	0	0
homininae	119548	GPCR downstream signaling	RAMP2	1.02223	1.09194
homininae	119548	GPCR downstream signaling	RAMP1	0	0
homininae	119548	GPCR downstream signaling	RAMP3	0.919556	0.715012
homininae	119548	GPCR downstream signaling	NET1	0	0
homininae	119548	GPCR downstream signaling	RGS19	1.00222	1.00892
homininae	119548	GPCR downstream signaling	NMUR1	0.660068	0.189826
homininae	119548	GPCR downstream signaling	VAV3	0	0
homininae	119548	GPCR downstream signaling	CXCL13	1.19289	2.02491
homininae	119548	GPCR downstream signaling	RGS14	0	0
homininae	119548	GPCR downstream signaling	CXCR6	0	0
homininae	119548	GPCR downstream signaling	GNB5	0	0
homininae	119548	GPCR downstream signaling	OR5I1	0	0
homininae	119548	GPCR downstream signaling	CYSLTR1	0	0
homininae	119548	GPCR downstream signaling	CCR9	0	0
homininae	119548	GPCR downstream signaling	PDE10A	0	0
homininae	119548	GPCR downstream signaling	CCL27	0	0
homininae	119548	GPCR downstream signaling	NPFFR2	0.839346	0.496322
homininae	119548	GPCR downstream signaling	PROKR1	0	0
homininae	119548	GPCR downstream signaling	AKAP13	0.859558	0.545884
homininae	119548	GPCR downstream signaling	PTGDR2	0	0
homininae	119548	GPCR downstream signaling	HRH3	0	0
homininae	119548	GPCR downstream signaling	MGLL	0	0
homininae	119548	GPCR downstream signaling	ARHGEF9	0	0
homininae	119548	GPCR downstream signaling	PLCB1	0	0
homininae	119548	GPCR downstream signaling	MCF2L	0	0
homininae	119548	GPCR downstream signaling	ARHGEF12	0.037606	2e-06
homininae	119548	GPCR downstream signaling	ARHGEF18	0	0
homininae	119548	GPCR downstream signaling	PIK3R5	0	0
homininae	119548	GPCR downstream signaling	OR52A1	0	0
homininae	119548	GPCR downstream signaling	LPAR3	0	0
homininae	119548	GPCR downstream signaling	OPN3	0.0632456	1.6e-05
homininae	119548	GPCR downstream signaling	NTSR2	0	0
homininae	119548	GPCR downstream signaling	NGEF	0	0
homininae	119548	GPCR downstream signaling	OR1C1	0	0
homininae	119548	GPCR downstream signaling	OR2F1	0	0
homininae	119548	GPCR downstream signaling	TIAM2	0	0
homininae	119548	GPCR downstream signaling	OR2M4	0.383534	0.021638
homininae	119548	GPCR downstream signaling	OR2K2	0	0
homininae	119548	GPCR downstream signaling	OR7A17	0	0
homininae	119548	GPCR downstream signaling	OR5L2	0.670923	0.202624
homininae	119548	GPCR downstream signaling	OR5K1	0	0
homininae	119548	GPCR downstream signaling	OR5H1	0.966282	0.871796
homininae	119548	GPCR downstream signaling	OR10A3	0.00806943	4.24006e-09
homininae	119548	GPCR downstream signaling	OR10H3	0	0
homininae	119548	GPCR downstream signaling	OR10G3	0	0
homininae	119548	GPCR downstream signaling	OR10G2	0.290788	0.00715
homininae	119548	GPCR downstream signaling	OR10H2	0.037606	2e-06
homininae	119548	GPCR downstream signaling	RGS17	0	0
homininae	119548	GPCR downstream signaling	OR8B2	0	0
homininae	119548	GPCR downstream signaling	OR7E24	0	0
homininae	119548	GPCR downstream signaling	OR7C2	1.47295	4.70711
homininae	119548	GPCR downstream signaling	OR4F3,OR4F29,OR4F21,OR4F16	0.551338	0.0924
homininae	119548	GPCR downstream signaling	OR4E2	0	0
homininae	119548	GPCR downstream signaling	OR2W1	1.06458	1.28443
homininae	119548	GPCR downstream signaling	OR2T1	1.37626	3.58757
homininae	119548	GPCR downstream signaling	OR2J2	0	0
homininae	119548	GPCR downstream signaling	OR1L3	0	0
homininae	119548	GPCR downstream signaling	OR1J2	1.14173	1.69923
homininae	119548	GPCR downstream signaling	PDE7B	0	0
homininae	119548	GPCR downstream signaling	HCAR1	0.158429	0.00063
homininae	119548	GPCR downstream signaling	OXGR1	0	0
homininae	119548	GPCR downstream signaling	ARHGEF16	0	0
homininae	119548	GPCR downstream signaling	P2RY10	0	0
homininae	119548	GPCR downstream signaling	GPR132	0	0
homininae	119548	GPCR downstream signaling	ARHGEF4	0	0
homininae	119548	GPCR downstream signaling	ARHGEF3	0	0
homininae	119548	GPCR downstream signaling	TAS2R3	0	0
homininae	119548	GPCR downstream signaling	TAS2R16	0.053183	8e-06
homininae	119548	GPCR downstream signaling	TAS2R1	0	0
homininae	119548	GPCR downstream signaling	TAS2R8	0.871854	0.577796
homininae	119548	GPCR downstream signaling	TAS2R7	0	0
homininae	119548	GPCR downstream signaling	TAS2R13	0.62941	0.15694
homininae	119548	GPCR downstream signaling	TAS2R10	0	0
homininae	119548	GPCR downstream signaling	TAS2R14	1.32386	3.07158
homininae	119548	GPCR downstream signaling	HEBP1	0	0
homininae	119548	GPCR downstream signaling	PDE11A	0	0
homininae	119548	GPCR downstream signaling	GAL	0	0
homininae	119548	GPCR downstream signaling	RXFP3	0	0
homininae	119548	GPCR downstream signaling	GHRL	0	0
homininae	119548	GPCR downstream signaling	GNG13	0.00317779	1.01977e-10
homininae	119548	GPCR downstream signaling	P2RY13	1.1402	1.69014
homininae	119548	GPCR downstream signaling	GNG2	0.0200707	1.62276e-07
homininae	119548	GPCR downstream signaling	TAS2R5	0	0
homininae	119548	GPCR downstream signaling	CCL28	0.464584	0.046586
homininae	119548	GPCR downstream signaling	SUCNR1	0	0
homininae	119548	GPCR downstream signaling	NMUR2	0	0
homininae	119548	GPCR downstream signaling	CXCR7	0	0
homininae	119548	GPCR downstream signaling	CYSLTR2	0.301962	0.008314
homininae	119548	GPCR downstream signaling	TRPC7	0	0
homininae	119548	GPCR downstream signaling	LPAR5	0	0
homininae	119548	GPCR downstream signaling	PLEKHG5	0	0
homininae	119548	GPCR downstream signaling	CXCL16	0	0
homininae	119548	GPCR downstream signaling	HRH4	0	0
homininae	119548	GPCR downstream signaling	PROK2	0	0
homininae	119548	GPCR downstream signaling	NPFFR1	0	0
homininae	119548	GPCR downstream signaling	RGS18	0.00906742	6.75982e-09
homininae	119548	GPCR downstream signaling	P2RY12	0.918248	0.710952
homininae	119548	GPCR downstream signaling	OR13A1	0.898962	0.653078
homininae	119548	GPCR downstream signaling	OR5H6	0.926896	0.738116
homininae	119548	GPCR downstream signaling	OR4K5	0.835025	0.48618
homininae	119548	GPCR downstream signaling	OR51G1	0.839379	0.4964
homininae	119548	GPCR downstream signaling	OR51B2	0	0
homininae	119548	GPCR downstream signaling	OR52N1	1.22744	2.26986
homininae	119548	GPCR downstream signaling	OR4K1	0.538724	0.08423
homininae	119548	GPCR downstream signaling	OR8J3	0.419625	0.031006
homininae	119548	GPCR downstream signaling	OR51G2	0	0
homininae	119548	GPCR downstream signaling	OR51E2	0.0763607	3.4e-05
homininae	119548	GPCR downstream signaling	OR4A5	0.547137	0.089616
homininae	119548	GPCR downstream signaling	OR4A16	1.1842	1.96656
homininae	119548	GPCR downstream signaling	OR4A15	0	0
homininae	119548	GPCR downstream signaling	OR10W1	0	0
homininae	119548	GPCR downstream signaling	OR6N2	0.0447214	4e-06
homininae	119548	GPCR downstream signaling	OR2L5	0	0
homininae	119548	GPCR downstream signaling	OR2G2	1.08843	1.40346
homininae	119548	GPCR downstream signaling	TAAR8	1.55184	5.79951
homininae	119548	GPCR downstream signaling	QRFPR	0	0
homininae	119548	GPCR downstream signaling	PROK1	0.00463624	4.62023e-10
homininae	119548	GPCR downstream signaling	MCHR2	0.659396	0.189054
homininae	119548	GPCR downstream signaling	FGD3	0	0
homininae	119548	GPCR downstream signaling	OPN4	1.63162	7.08723
homininae	119548	GPCR downstream signaling	PTH2	0	0
homininae	119548	GPCR downstream signaling	ARHGEF25	0.368692	0.018478
homininae	119548	GPCR downstream signaling	RLN3	0.558687	0.097426
homininae	119548	GPCR downstream signaling	OR51L1	0	0
homininae	119548	GPCR downstream signaling	OR51A7	0.531454	0.079774
homininae	119548	GPCR downstream signaling	OR51S1	0.668892	0.200182
homininae	119548	GPCR downstream signaling	OR4X2	0.629868	0.157398
homininae	119548	GPCR downstream signaling	OR4B1	0	0
homininae	119548	GPCR downstream signaling	OR52M1	0	0
homininae	119548	GPCR downstream signaling	OR52K2	0	0
homininae	119548	GPCR downstream signaling	OR5P2	0	0
homininae	119548	GPCR downstream signaling	OR5P3	0	0
homininae	119548	GPCR downstream signaling	OR2D3	0	0
homininae	119548	GPCR downstream signaling	OR2D2	0.947711	0.806684
homininae	119548	GPCR downstream signaling	OR52W1	0.274117	0.005646
homininae	119548	GPCR downstream signaling	OR56A1	0	0
homininae	119548	GPCR downstream signaling	OR2AP1	0	0
homininae	119548	GPCR downstream signaling	FGD4	0	0
homininae	119548	GPCR downstream signaling	RXFP2	0	0
homininae	119548	GPCR downstream signaling	OR4K14	0.607916	0.136576
homininae	119548	GPCR downstream signaling	OR7D4	0.00514259	6.99401e-10
homininae	119548	GPCR downstream signaling	OR1I1	0	0
homininae	119548	GPCR downstream signaling	OR10H4	0	0
homininae	119548	GPCR downstream signaling	OR2M5	1.69553	8.26457
homininae	119548	GPCR downstream signaling	OR2M3	1.22669	2.26429
homininae	119548	GPCR downstream signaling	OR2T12	0	0
homininae	119548	GPCR downstream signaling	OR2T10	0.71168	0.25653
homininae	119548	GPCR downstream signaling	OR2T4	0.711183	0.255814
homininae	119548	GPCR downstream signaling	OR2T11	0	0
homininae	119548	GPCR downstream signaling	OR10J5	1.34178	3.24132
homininae	119548	GPCR downstream signaling	OR2B11	1.21868	2.20578
homininae	119548	GPCR downstream signaling	OR10T2	0	0
homininae	119548	GPCR downstream signaling	OR6P1	0	0
homininae	119548	GPCR downstream signaling	OR10X1	0	0
homininae	119548	GPCR downstream signaling	OR10Z1	1.43926	4.29103
homininae	119548	GPCR downstream signaling	OR6K6	0	0
homininae	119548	GPCR downstream signaling	OR6N1	1.06846	1.30325
homininae	119548	GPCR downstream signaling	PROKR2	0	0
homininae	119548	GPCR downstream signaling	NMS	0	0
homininae	119548	GPCR downstream signaling	TAAR1	0	0
homininae	119548	GPCR downstream signaling	OR6B1	0.0088303	6.07997e-09
homininae	119548	GPCR downstream signaling	OR2F2	1.5997	6.54869
homininae	119548	GPCR downstream signaling	OR13C5	0.829929	0.47442
homininae	119548	GPCR downstream signaling	OR13C8	0.540649	0.08544
homininae	119548	GPCR downstream signaling	OR13F1	0.347547	0.01459
homininae	119548	GPCR downstream signaling	OR1L8	0.46065	0.045028
homininae	119548	GPCR downstream signaling	OR1N1	0	0
homininae	119548	GPCR downstream signaling	OR52I2,OR52I1	0	0
homininae	119548	GPCR downstream signaling	OR51E1	0	0
homininae	119548	GPCR downstream signaling	OR10A5	0	0
homininae	119548	GPCR downstream signaling	OR2AG1	0.698397	0.237908
homininae	119548	GPCR downstream signaling	OR6B2,OR6B3	1.20462	2.10571
homininae	119548	GPCR downstream signaling	GPBAR1	0	0
homininae	119548	GPCR downstream signaling	OR1Q1	0.326485	0.011362
homininae	119548	GPCR downstream signaling	DGKH	0	0
homininae	119548	GPCR downstream signaling	OR7D2	0.224142	0.002524
homininae	119548	GPCR downstream signaling	OR56B4	1.46718	4.63377
homininae	119548	GPCR downstream signaling	ADCY4	0.037606	2e-06
homininae	119548	GPCR downstream signaling	OR8U1	0	0
homininae	119548	GPCR downstream signaling	OR4C16	1.12529	1.60344
homininae	119548	GPCR downstream signaling	OR4S2	0	0
homininae	119548	GPCR downstream signaling	OR4C6	0.832049	0.479288
homininae	119548	GPCR downstream signaling	OR5D14	0	0
homininae	119548	GPCR downstream signaling	OR5L1	0	0
homininae	119548	GPCR downstream signaling	OR5D18	0	0
homininae	119548	GPCR downstream signaling	OR8H1	0	0
homininae	119548	GPCR downstream signaling	OR8K3	0	0
homininae	119548	GPCR downstream signaling	OR8J1	0.975063	0.903922
homininae	119548	GPCR downstream signaling	OR5M3	0.845001	0.509834
homininae	119548	GPCR downstream signaling	OR5AR1	1.6384	7.20569
homininae	119548	GPCR downstream signaling	OR10G8	0.0142607	4.13584e-08
homininae	119548	GPCR downstream signaling	OR10G9	0	0
homininae	119548	GPCR downstream signaling	OR10S1	0	0
homininae	119548	GPCR downstream signaling	OR4D5	0	0
homininae	119548	GPCR downstream signaling	OR6Q1	0.32601	0.011296
homininae	119548	GPCR downstream signaling	OR9I1	1.54169	5.64916
homininae	119548	GPCR downstream signaling	OR9Q1	0.896802	0.646824
homininae	119548	GPCR downstream signaling	OR9Q2	0	0
homininae	119548	GPCR downstream signaling	OR1S1	0	0
homininae	119548	GPCR downstream signaling	OR10Q1	0	0
homininae	119548	GPCR downstream signaling	OR5B17	0	0
homininae	119548	GPCR downstream signaling	OR5A2	0	0
homininae	119548	GPCR downstream signaling	OR5A1	0.40263	0.02628
homininae	119548	GPCR downstream signaling	OR4D6	0	0
homininae	119548	GPCR downstream signaling	OPN5	0	0
homininae	119548	GPCR downstream signaling	FGD2	0	0
homininae	119548	GPCR downstream signaling	GPRC6A	0	0
homininae	119548	GPCR downstream signaling	OR6C3	0	0
homininae	119548	GPCR downstream signaling	OR2T6	0.90317	0.665392
homininae	119548	GPCR downstream signaling	OR1L4	0	0
homininae	119548	GPCR downstream signaling	NPB	0.936472	0.769094
homininae	119548	GPCR downstream signaling	UTS2D	0	0
homininae	119548	GPCR downstream signaling	TAS2R40	0.602233	0.13154
homininae	119548	GPCR downstream signaling	TAS2R41	0.37229	0.01921
homininae	119548	GPCR downstream signaling	TAS2R43	0.69916	0.23895
homininae	119548	GPCR downstream signaling	TAS2R46	0	0
homininae	119548	GPCR downstream signaling	TAS2R30	0	0
homininae	119548	GPCR downstream signaling	TAS2R19	0.0814448	4.4e-05
homininae	119548	GPCR downstream signaling	TAS2R20	0.636959	0.164606
homininae	119548	GPCR downstream signaling	TAS2R50	0.0814448	4.4e-05
homininae	119548	GPCR downstream signaling	OR51V1	0	0
homininae	119548	GPCR downstream signaling	OR8D1	0	0
homininae	119548	GPCR downstream signaling	OR8D2	1.07731	1.34698
homininae	119548	GPCR downstream signaling	OR9G4	0.472312	0.049764
homininae	119548	GPCR downstream signaling	OR10A4	0.604462	0.133498
homininae	119548	GPCR downstream signaling	OR2L13	0	0
homininae	119548	GPCR downstream signaling	OR13C9	0	0
homininae	119548	GPCR downstream signaling	OR13D1	0	0
homininae	119548	GPCR downstream signaling	TAS2R60	1.25413	2.47384
homininae	119548	GPCR downstream signaling	HCAR2	0.623815	0.151434
homininae	119548	GPCR downstream signaling	OR8D4	0	0
homininae	119548	GPCR downstream signaling	OR5F1	0	0
homininae	119548	GPCR downstream signaling	OR5AP2	0	0
homininae	119548	GPCR downstream signaling	OR52L1	0	0
homininae	119548	GPCR downstream signaling	OR2AG2	0	0
homininae	119548	GPCR downstream signaling	RXFP4	0	0
homininae	119548	GPCR downstream signaling	OR2AT4	0.920228	0.717104
homininae	119548	GPCR downstream signaling	OR10A2	0.643203	0.171156
homininae	119548	GPCR downstream signaling	OR6C2	1.32194	3.05383
homininae	119548	GPCR downstream signaling	OR6C4	0.6601	0.189862
homininae	119548	GPCR downstream signaling	OR8S1	0.43069	0.034408
homininae	119548	GPCR downstream signaling	OR6S1	0	0
homininae	119548	GPCR downstream signaling	OR6F1	0.221475	0.002406
homininae	119548	GPCR downstream signaling	OR2T8	0	0
homininae	119548	GPCR downstream signaling	OR10R2	0.36017	0.016828
homininae	119548	GPCR downstream signaling	OR2T29,OR2T5	0	0
homininae	119548	GPCR downstream signaling	OR6V1	0.404879	0.026872
homininae	119548	GPCR downstream signaling	OR2A1,OR2A42	0	0
homininae	119548	GPCR downstream signaling	GNAT3	0	0
homininae	119548	GPCR downstream signaling	QRFP	1.21958	2.21232
homininae	119548	GPCR downstream signaling	OR1J1	0	0
homininae	119548	GPCR downstream signaling	OR13H1	1.07879	1.35441
homininae	119548	GPCR downstream signaling	NPSR1	0	0
homininae	119548	GPCR downstream signaling	OR51D1	0	0
homininae	119548	GPCR downstream signaling	OR52A5	0	0
homininae	119548	GPCR downstream signaling	OR51B6	0	0
homininae	119548	GPCR downstream signaling	OR51M1	1.06411	1.28217
homininae	119548	GPCR downstream signaling	OR51I1	0	0
homininae	119548	GPCR downstream signaling	OR51I2	0	0
homininae	119548	GPCR downstream signaling	OR52D1	1.21211	2.15857
homininae	119548	GPCR downstream signaling	OR52H1	0	0
homininae	119548	GPCR downstream signaling	OR52N4	1.65013	7.41434
homininae	119548	GPCR downstream signaling	OR52N2	0	0
homininae	119548	GPCR downstream signaling	OR52E6	0.510057	0.067682
homininae	119548	GPCR downstream signaling	OR52E8	0	0
homininae	119548	GPCR downstream signaling	OR52E4	0	0
homininae	119548	GPCR downstream signaling	OR56A3	0	0
homininae	119548	GPCR downstream signaling	OR10A6	0.00251515	4.00178e-11
homininae	119548	GPCR downstream signaling	OR5W2	0	0
homininae	119548	GPCR downstream signaling	OR8H2	0	0
homininae	119548	GPCR downstream signaling	OR8H3	0	0
homininae	119548	GPCR downstream signaling	OR5T3	0	0
homininae	119548	GPCR downstream signaling	OR5T1	1.25361	2.46971
homininae	119548	GPCR downstream signaling	OR8K1	0	0
homininae	119548	GPCR downstream signaling	OR5M9	0	0
homininae	119548	GPCR downstream signaling	OR5M10	0	0
homininae	119548	GPCR downstream signaling	OR5M1	0.589589	0.120836
homininae	119548	GPCR downstream signaling	OR9G1	1.04021	1.17081
homininae	119548	GPCR downstream signaling	OR5AK2	0.265968	0.005004
homininae	119548	GPCR downstream signaling	OR5B2	0	0
homininae	119548	GPCR downstream signaling	OR5AN1	0.0494923	6e-06
homininae	119548	GPCR downstream signaling	OR4D10	1.19435	2.03485
homininae	119548	GPCR downstream signaling	OR10V1	0	0
homininae	119548	GPCR downstream signaling	OR6X1	0.542265	0.086466
homininae	119548	GPCR downstream signaling	OR6M1	0.421847	0.031668
homininae	119548	GPCR downstream signaling	OR10G7	0.628709	0.156242
homininae	119548	GPCR downstream signaling	OR8B3	0	0
homininae	119548	GPCR downstream signaling	OR8A1	0	0
homininae	119548	GPCR downstream signaling	OR6C1	0.348354	0.014726
homininae	119548	GPCR downstream signaling	OR4K2	0	0
homininae	119548	GPCR downstream signaling	OR4K17	0	0
homininae	119548	GPCR downstream signaling	OR4N5	0	0
homininae	119548	GPCR downstream signaling	OR11G2	0	0
homininae	119548	GPCR downstream signaling	OR11H4	0.652534	0.181306
homininae	119548	GPCR downstream signaling	OR5AU1	0	0
homininae	119548	GPCR downstream signaling	OR4F15	0	0
homininae	119548	GPCR downstream signaling	OR7A10	0	0
homininae	119548	GPCR downstream signaling	OR10K2	0	0
homininae	119548	GPCR downstream signaling	OR10K1	0.21488	0.002132
homininae	119548	GPCR downstream signaling	OR6Y1	0	0
homininae	119548	GPCR downstream signaling	OR2T33	0	0
homininae	119548	GPCR downstream signaling	OR2M7	0	0
homininae	119548	GPCR downstream signaling	OR2A25	0	0
homininae	119548	GPCR downstream signaling	OR13C2	0.00738872	2.98041e-09
homininae	119548	GPCR downstream signaling	OR5C1	0	0
homininae	119548	GPCR downstream signaling	OR51T1	0.943601	0.792782
homininae	119548	GPCR downstream signaling	OR51A2,OR51A4	0	0
homininae	119548	GPCR downstream signaling	OR2T35,OR2T2	0	0
homininae	119548	GPCR downstream signaling	OR2T27	0	0
homininae	119548	GPCR downstream signaling	OR5H15	0.516025	0.070906
homininae	119548	GPCR downstream signaling	OR5K3	0	0
homininae	119548	GPCR downstream signaling	RGS21	0.494022	0.059564
homininae	119548	GPCR downstream signaling	OR9K2	0	0
homininae	119548	GPCR downstream signaling	OR4M1	0.922317	0.723638
homininae	119548	GPCR downstream signaling	OR13G1	0	0
homininae	119548	GPCR downstream signaling	OR2B3	0	0
homininae	119548	GPCR downstream signaling	OR14J1	0	0
homininae	119548	GPCR downstream signaling	OR2A2	0	0
homininae	119548	GPCR downstream signaling	DNAJC25	0	0
homininae	119548	GPCR downstream signaling	CCR2	0	0
hominidae	83031	Metabolism of xenobiotics by cytochrome P450	ADH1A	0	0
hominidae	83031	Metabolism of xenobiotics by cytochrome P450	ADH1B	0	0
hominidae	83031	Metabolism of xenobiotics by cytochrome P450	ADH4	0	0
hominidae	83031	Metabolism of xenobiotics by cytochrome P450	ADH5	0	0
hominidae	83031	Metabolism of xenobiotics by cytochrome P450	ADH6	0.949078	0.81135
hominidae	83031	Metabolism of xenobiotics by cytochrome P450	ADH7	0	0
hominidae	83031	Metabolism of xenobiotics by cytochrome P450	ALDH3A1	0	0
hominidae	83031	Metabolism of xenobiotics by cytochrome P450	ALDH1A3	0	0
hominidae	83031	Metabolism of xenobiotics by cytochrome P450	ALDH3B2	0	0
hominidae	83031	Metabolism of xenobiotics by cytochrome P450	CBR1	0.775748	0.362146
hominidae	83031	Metabolism of xenobiotics by cytochrome P450	CBR3	0	0
hominidae	83031	Metabolism of xenobiotics by cytochrome P450	AKR1C4	0.887001	0.619008
hominidae	83031	Metabolism of xenobiotics by cytochrome P450	CYP1A1	0	0
hominidae	83031	Metabolism of xenobiotics by cytochrome P450	CYP1A2	0.499299	0.06215
hominidae	83031	Metabolism of xenobiotics by cytochrome P450	CYP1B1	0.201849	0.00166
hominidae	83031	Metabolism of xenobiotics by cytochrome P450	CYP2A6	0	0
hominidae	83031	Metabolism of xenobiotics by cytochrome P450	CYP2C9	0.600231	0.1298
hominidae	83031	Metabolism of xenobiotics by cytochrome P450	CYP2D6	0	0
hominidae	83031	Metabolism of xenobiotics by cytochrome P450	CYP2E1	0.721732	0.271334
hominidae	83031	Metabolism of xenobiotics by cytochrome P450	CYP3A4	0	0
hominidae	83031	Metabolism of xenobiotics by cytochrome P450	CYP3A5	0	0
hominidae	83031	Metabolism of xenobiotics by cytochrome P450	AKR1C1	0	0
hominidae	83031	Metabolism of xenobiotics by cytochrome P450	AKR1C2	0.037606	2e-06
hominidae	83031	Metabolism of xenobiotics by cytochrome P450	EPHX1	0	0
hominidae	83031	Metabolism of xenobiotics by cytochrome P450	GSTA1,GSTA2	0	0
hominidae	83031	Metabolism of xenobiotics by cytochrome P450	GSTA3	0	0
hominidae	83031	Metabolism of xenobiotics by cytochrome P450	GSTA4	0	0
hominidae	83031	Metabolism of xenobiotics by cytochrome P450	GSTM1	0.884883	0.613116
hominidae	83031	Metabolism of xenobiotics by cytochrome P450	GSTM3	0	0
hominidae	83031	Metabolism of xenobiotics by cytochrome P450	GSTM5	2.14815	21.2939
hominidae	83031	Metabolism of xenobiotics by cytochrome P450	GSTP1	0	0
hominidae	83031	Metabolism of xenobiotics by cytochrome P450	GSTT2B,GSTT2	0	0
hominidae	83031	Metabolism of xenobiotics by cytochrome P450	HSD11B1	0	0
hominidae	83031	Metabolism of xenobiotics by cytochrome P450	MGST1	0.769077	0.349848
hominidae	83031	Metabolism of xenobiotics by cytochrome P450	MGST2	0.00629858	1.57388e-09
hominidae	83031	Metabolism of xenobiotics by cytochrome P450	MGST3	1.06811	1.30155
hominidae	83031	Metabolism of xenobiotics by cytochrome P450	SULT2A1	1.1242	1.59723
hominidae	83031	Metabolism of xenobiotics by cytochrome P450	UGT2B4	0	0
hominidae	83031	Metabolism of xenobiotics by cytochrome P450	UGT2B7	0	0
hominidae	83031	Metabolism of xenobiotics by cytochrome P450	UGT2B10	0	0
hominidae	83031	Metabolism of xenobiotics by cytochrome P450	UGT2B15	0	0
hominidae	83031	Metabolism of xenobiotics by cytochrome P450	UGT2B17	1.12075	1.57774
hominidae	83031	Metabolism of xenobiotics by cytochrome P450	AKR7A2	0	0
hominidae	83031	Metabolism of xenobiotics by cytochrome P450	UGT2B28,UGT2B11	0	0
hominidae	83031	Metabolism of xenobiotics by cytochrome P450	AKR7A3	1.85541	11.8511
hominidae	83031	Metabolism of xenobiotics by cytochrome P450	DHDH	0	0
hominidae	83031	Metabolism of xenobiotics by cytochrome P450	CYP2S1	0.284811	0.00658
hominidae	83031	Metabolism of xenobiotics by cytochrome P450	UGT1A10	0.895254	0.64237
hominidae	83031	Metabolism of xenobiotics by cytochrome P450	UGT1A7	0	0
hominidae	83031	Metabolism of xenobiotics by cytochrome P450	UGT1A5,UGT1A4	0	0
hominidae	83031	Metabolism of xenobiotics by cytochrome P450	UGT1A9	1.19625	2.04782
hominidae	83031	Metabolism of xenobiotics by cytochrome P450	UGT1A8	0	0
hominidae	83031	Metabolism of xenobiotics by cytochrome P450	UGT1A3	0	0
hominidae	83031	Metabolism of xenobiotics by cytochrome P450	UGT2A3	0	0
hominidae	83031	Metabolism of xenobiotics by cytochrome P450	GSTO2	0	0
hominidae	83031	Metabolism of xenobiotics by cytochrome P450	GSTA5	0	0
hominidae	83031	Metabolism of xenobiotics by cytochrome P450	GSTK1	0.782858	0.375606
hominidae	106146	Synthesis of bile acids and bile salts via 7alpha-hydroxycholesterol	BAAT	0.632208	0.15975
hominidae	106146	Synthesis of bile acids and bile salts via 7alpha-hydroxycholesterol	AKR1C4	0.887001	0.619008
hominidae	106146	Synthesis of bile acids and bile salts via 7alpha-hydroxycholesterol	CYP7A1	0	0
hominidae	106146	Synthesis of bile acids and bile salts via 7alpha-hydroxycholesterol	CYP8B1	0.940418	0.78214
hominidae	106146	Synthesis of bile acids and bile salts via 7alpha-hydroxycholesterol	CYP27A1	0	0
hominidae	106146	Synthesis of bile acids and bile salts via 7alpha-hydroxycholesterol	AKR1C1	0	0
hominidae	106146	Synthesis of bile acids and bile salts via 7alpha-hydroxycholesterol	AKR1C2	0.037606	2e-06
hominidae	106146	Synthesis of bile acids and bile salts via 7alpha-hydroxycholesterol	HSD17B4	0.857235	0.540006
hominidae	106146	Synthesis of bile acids and bile salts via 7alpha-hydroxycholesterol	PTGIS	0	0
hominidae	106146	Synthesis of bile acids and bile salts via 7alpha-hydroxycholesterol	SCP2	0	0
hominidae	106146	Synthesis of bile acids and bile salts via 7alpha-hydroxycholesterol	AKR1D1	0.884828	0.612964
hominidae	106146	Synthesis of bile acids and bile salts via 7alpha-hydroxycholesterol	ACOX2	0	0
hominidae	106146	Synthesis of bile acids and bile salts via 7alpha-hydroxycholesterol	AKR1C3	0	0
hominidae	106146	Synthesis of bile acids and bile salts via 7alpha-hydroxycholesterol	ABCB11	0.342483	0.013758
hominidae	106146	Synthesis of bile acids and bile salts via 7alpha-hydroxycholesterol	CYP7B1	1.17255	1.89025
hominidae	106146	Synthesis of bile acids and bile salts via 7alpha-hydroxycholesterol	ACOT8	0.640155	0.167935
hominidae	106146	Synthesis of bile acids and bile salts via 7alpha-hydroxycholesterol	SLC27A5	0	0
hominidae	106146	Synthesis of bile acids and bile salts via 7alpha-hydroxycholesterol	SLC27A2	0.603386	0.13255
hominidae	106146	Synthesis of bile acids and bile salts via 7alpha-hydroxycholesterol	AMACR	1.08447	1.38313
hominidae	106146	Synthesis of bile acids and bile salts via 7alpha-hydroxycholesterol	C1QTNF3	0	0
hominidae	106383	Olfactory Signaling Pathway	GNB1	0	0
hominidae	106383	Olfactory Signaling Pathway	OR1F1	0.840045	0.497978
hominidae	106383	Olfactory Signaling Pathway	OR3A1	0.634579	0.16216
hominidae	106383	Olfactory Signaling Pathway	OR3A2	0	0
hominidae	106383	Olfactory Signaling Pathway	OR2H2	0	0
hominidae	106383	Olfactory Signaling Pathway	OR1D5	0.703106	0.24439
hominidae	106383	Olfactory Signaling Pathway	OR1E1	0	0
hominidae	106383	Olfactory Signaling Pathway	OR1E2	0.037606	2e-06
hominidae	106383	Olfactory Signaling Pathway	OR3A3	0.611988	0.140272
hominidae	106383	Olfactory Signaling Pathway	OR6A2	0	0
hominidae	106383	Olfactory Signaling Pathway	OR5I1	0	0
hominidae	106383	Olfactory Signaling Pathway	OR52A1	0	0
hominidae	106383	Olfactory Signaling Pathway	OR1C1	0	0
hominidae	106383	Olfactory Signaling Pathway	OR2F1	0	0
hominidae	106383	Olfactory Signaling Pathway	OR2M4	0.383534	0.021638
hominidae	106383	Olfactory Signaling Pathway	OR2L2	0	0
hominidae	106383	Olfactory Signaling Pathway	OR2K2	0	0
hominidae	106383	Olfactory Signaling Pathway	OR7A17	0.879422	0.59812
hominidae	106383	Olfactory Signaling Pathway	OR5L2	0.670923	0.202624
hominidae	106383	Olfactory Signaling Pathway	OR5K1	0	0
hominidae	106383	Olfactory Signaling Pathway	OR5H1	0.966282	0.871796
hominidae	106383	Olfactory Signaling Pathway	OR8B8	0	0
hominidae	106383	Olfactory Signaling Pathway	OR10A3	0	0
hominidae	106383	Olfactory Signaling Pathway	OR10H3	0	0
hominidae	106383	Olfactory Signaling Pathway	OR10G3	0	0
hominidae	106383	Olfactory Signaling Pathway	OR10G2	0	0
hominidae	106383	Olfactory Signaling Pathway	OR10H2	0.037606	2e-06
hominidae	106383	Olfactory Signaling Pathway	OR8B2	0	0
hominidae	106383	Olfactory Signaling Pathway	OR7E24	0	0
hominidae	106383	Olfactory Signaling Pathway	OR7C2	1.47295	4.70711
hominidae	106383	Olfactory Signaling Pathway	OR4F4,OR4F5,OR4F17	0.88579	0.615636
hominidae	106383	Olfactory Signaling Pathway	OR4F3,OR4F29,OR4F21,OR4F16	0.551338	0.0924
hominidae	106383	Olfactory Signaling Pathway	OR4E2	0.924772	0.731374
hominidae	106383	Olfactory Signaling Pathway	OR2W1	1.06458	1.28443
hominidae	106383	Olfactory Signaling Pathway	OR2T1	1.37626	3.58757
hominidae	106383	Olfactory Signaling Pathway	OR2J2	0	0
hominidae	106383	Olfactory Signaling Pathway	OR1L3	0	0
hominidae	106383	Olfactory Signaling Pathway	OR1J2	1.14173	1.69923
hominidae	106383	Olfactory Signaling Pathway	OR13A1	0.898962	0.653078
hominidae	106383	Olfactory Signaling Pathway	OR5H6	0.926896	0.738116
hominidae	106383	Olfactory Signaling Pathway	OR4K5	0	0
hominidae	106383	Olfactory Signaling Pathway	OR51G1	0.839379	0.4964
hominidae	106383	Olfactory Signaling Pathway	OR51B2	0	0
hominidae	106383	Olfactory Signaling Pathway	OR52N1	0	0
hominidae	106383	Olfactory Signaling Pathway	OR4K1	0	0
hominidae	106383	Olfactory Signaling Pathway	OR8J3	0.419625	0.031006
hominidae	106383	Olfactory Signaling Pathway	OR51G2	0	0
hominidae	106383	Olfactory Signaling Pathway	OR51E2	0.0763607	3.4e-05
hominidae	106383	Olfactory Signaling Pathway	OR4A5	0.547137	0.089616
hominidae	106383	Olfactory Signaling Pathway	OR4A16	1.1842	1.96656
hominidae	106383	Olfactory Signaling Pathway	OR4A15	0	0
hominidae	106383	Olfactory Signaling Pathway	OR10W1	0	0
hominidae	106383	Olfactory Signaling Pathway	OR6N2	0	0
hominidae	106383	Olfactory Signaling Pathway	OR2L5	0.420918	0.03139
hominidae	106383	Olfactory Signaling Pathway	OR2G2	1.08843	1.40346
hominidae	106383	Olfactory Signaling Pathway	OR51L1	0	0
hominidae	106383	Olfactory Signaling Pathway	OR51A7	0.822248	0.4571
hominidae	106383	Olfactory Signaling Pathway	OR51S1	0.668892	0.200182
hominidae	106383	Olfactory Signaling Pathway	OR4X2	0.629868	0.157398
hominidae	106383	Olfactory Signaling Pathway	OR4B1	0	0
hominidae	106383	Olfactory Signaling Pathway	OR52M1	0	0
hominidae	106383	Olfactory Signaling Pathway	OR52K2	0	0
hominidae	106383	Olfactory Signaling Pathway	OR5P2	0	0
hominidae	106383	Olfactory Signaling Pathway	OR5P3	0	0
hominidae	106383	Olfactory Signaling Pathway	OR2D3	0	0
hominidae	106383	Olfactory Signaling Pathway	OR2D2	0.947711	0.806684
hominidae	106383	Olfactory Signaling Pathway	OR52W1	0.274117	0.005646
hominidae	106383	Olfactory Signaling Pathway	OR56A1	0	0
hominidae	106383	Olfactory Signaling Pathway	OR2AP1	0	0
hominidae	106383	Olfactory Signaling Pathway	OR10A7	0	0
hominidae	106383	Olfactory Signaling Pathway	OR4K14	0.730631	0.284966
hominidae	106383	Olfactory Signaling Pathway	OR7D4	0	0
hominidae	106383	Olfactory Signaling Pathway	OR1M1	0	0
hominidae	106383	Olfactory Signaling Pathway	OR1I1	0.552791	0.093378
hominidae	106383	Olfactory Signaling Pathway	OR10H4	0	0
hominidae	106383	Olfactory Signaling Pathway	OR2M5	1.69553	8.26457
hominidae	106383	Olfactory Signaling Pathway	OR2M3	1.22669	2.26429
hominidae	106383	Olfactory Signaling Pathway	OR2T12,OR2T33	0	0
hominidae	106383	Olfactory Signaling Pathway	OR2T10	0.71168	0.25653
hominidae	106383	Olfactory Signaling Pathway	OR2T4	0	0
hominidae	106383	Olfactory Signaling Pathway	OR2T11	0	0
hominidae	106383	Olfactory Signaling Pathway	OR10J5	1.34178	3.24132
hominidae	106383	Olfactory Signaling Pathway	OR2B11	1.21868	2.20578
hominidae	106383	Olfactory Signaling Pathway	OR10T2	0	0
hominidae	106383	Olfactory Signaling Pathway	OR6P1	0	0
hominidae	106383	Olfactory Signaling Pathway	OR10X1	0	0
hominidae	106383	Olfactory Signaling Pathway	OR10Z1	1.43926	4.29103
hominidae	106383	Olfactory Signaling Pathway	OR6K6	0	0
hominidae	106383	Olfactory Signaling Pathway	OR6N1	0.253075	0.004102
hominidae	106383	Olfactory Signaling Pathway	OR6B1	0.0088303	6.07997e-09
hominidae	106383	Olfactory Signaling Pathway	OR2F2	1.5997	6.54869
hominidae	106383	Olfactory Signaling Pathway	OR13C5	0.934618	0.76302
hominidae	106383	Olfactory Signaling Pathway	OR13C8	0.540649	0.08544
hominidae	106383	Olfactory Signaling Pathway	OR13F1	0.347547	0.01459
hominidae	106383	Olfactory Signaling Pathway	OR1L8	0.46065	0.045028
hominidae	106383	Olfactory Signaling Pathway	OR1N1	0	0
hominidae	106383	Olfactory Signaling Pathway	OR52I1,OR52I2	0	0
hominidae	106383	Olfactory Signaling Pathway	OR51E1	0	0
hominidae	106383	Olfactory Signaling Pathway	OR10A5	0	0
hominidae	106383	Olfactory Signaling Pathway	OR2AG1	0.698397	0.237908
hominidae	106383	Olfactory Signaling Pathway	OR6B3,OR6B2	0.837329	0.49157
hominidae	106383	Olfactory Signaling Pathway	OR1Q1	0	0
hominidae	106383	Olfactory Signaling Pathway	OR7D2	0.224142	0.002524
hominidae	106383	Olfactory Signaling Pathway	OR56B4	0.0611691	1.4e-05
hominidae	106383	Olfactory Signaling Pathway	OR8U1	0	0
hominidae	106383	Olfactory Signaling Pathway	OR4C16	1.12529	1.60344
hominidae	106383	Olfactory Signaling Pathway	OR4S2	0	0
hominidae	106383	Olfactory Signaling Pathway	OR4C6	0.832049	0.479288
hominidae	106383	Olfactory Signaling Pathway	OR5D14	0	0
hominidae	106383	Olfactory Signaling Pathway	OR5L1	0	0
hominidae	106383	Olfactory Signaling Pathway	OR5D18	0	0
hominidae	106383	Olfactory Signaling Pathway	OR8H1	0	0
hominidae	106383	Olfactory Signaling Pathway	OR8K3	0	0
hominidae	106383	Olfactory Signaling Pathway	OR8J1	0.975063	0.903922
hominidae	106383	Olfactory Signaling Pathway	OR5M3	0.845001	0.509834
hominidae	106383	Olfactory Signaling Pathway	OR5AR1	1.6384	7.20569
hominidae	106383	Olfactory Signaling Pathway	OR10G8	0	0
hominidae	106383	Olfactory Signaling Pathway	OR10G9	0	0
hominidae	106383	Olfactory Signaling Pathway	OR10S1	0	0
hominidae	106383	Olfactory Signaling Pathway	OR4D5	0	0
hominidae	106383	Olfactory Signaling Pathway	OR6Q1	0.0117375	1.89802e-08
hominidae	106383	Olfactory Signaling Pathway	OR9I1	1.54169	5.64916
hominidae	106383	Olfactory Signaling Pathway	OR9Q1	0.0324338	1.1066e-06
hominidae	106383	Olfactory Signaling Pathway	OR9Q2	0.764105	0.340888
hominidae	106383	Olfactory Signaling Pathway	OR1S2	0	0
hominidae	106383	Olfactory Signaling Pathway	OR1S1	0	0
hominidae	106383	Olfactory Signaling Pathway	OR10Q1	0	0
hominidae	106383	Olfactory Signaling Pathway	OR5B17	0	0
hominidae	106383	Olfactory Signaling Pathway	OR5A2	0	0
hominidae	106383	Olfactory Signaling Pathway	OR5A1	0.40263	0.02628
hominidae	106383	Olfactory Signaling Pathway	OR4D6	0	0
hominidae	106383	Olfactory Signaling Pathway	OR6C3	0.441597	0.038028
hominidae	106383	Olfactory Signaling Pathway	OR2T6	0.90317	0.665392
hominidae	106383	Olfactory Signaling Pathway	OR1L6,OR1L4	0	0
hominidae	106383	Olfactory Signaling Pathway	OR51V1	0	0
hominidae	106383	Olfactory Signaling Pathway	OR8D1	0.305723	0.008736
hominidae	106383	Olfactory Signaling Pathway	OR8D2	0.614991	0.143046
hominidae	106383	Olfactory Signaling Pathway	OR8B4	0	0
hominidae	106383	Olfactory Signaling Pathway	OR9G4	0.472312	0.049764
hominidae	106383	Olfactory Signaling Pathway	OR10A4	0	0
hominidae	106383	Olfactory Signaling Pathway	OR10H5	0	0
hominidae	106383	Olfactory Signaling Pathway	OR2L13	0.966949	0.874206
hominidae	106383	Olfactory Signaling Pathway	OR13C9	0	0
hominidae	106383	Olfactory Signaling Pathway	OR13D1	0	0
hominidae	106383	Olfactory Signaling Pathway	OR8D4	0	0
hominidae	106383	Olfactory Signaling Pathway	OR5F1	0	0
hominidae	106383	Olfactory Signaling Pathway	OR5AP2	0	0
hominidae	106383	Olfactory Signaling Pathway	OR52L1	0	0
hominidae	106383	Olfactory Signaling Pathway	OR2AG2	0	0
hominidae	106383	Olfactory Signaling Pathway	OR2AT4	0	0
hominidae	106383	Olfactory Signaling Pathway	OR10A2	0	0
hominidae	106383	Olfactory Signaling Pathway	OR6C2	0.297601	0.007844
hominidae	106383	Olfactory Signaling Pathway	OR6C4	0	0
hominidae	106383	Olfactory Signaling Pathway	OR8S1	0	0
hominidae	106383	Olfactory Signaling Pathway	OR6S1	0	0
hominidae	106383	Olfactory Signaling Pathway	OR6F1	0.845517	0.51108
hominidae	106383	Olfactory Signaling Pathway	OR2T8	0	0
hominidae	106383	Olfactory Signaling Pathway	OR10R2	0	0
hominidae	106383	Olfactory Signaling Pathway	OR2T29,OR2T5	0	0
hominidae	106383	Olfactory Signaling Pathway	OR6V1	0.404879	0.026872
hominidae	106383	Olfactory Signaling Pathway	OR2A1,OR2A42	0	0
hominidae	106383	Olfactory Signaling Pathway	OR1J1	0	0
hominidae	106383	Olfactory Signaling Pathway	OR13H1	1.07879	1.35441
hominidae	106383	Olfactory Signaling Pathway	OR51D1	0	0
hominidae	106383	Olfactory Signaling Pathway	OR52A5	0	0
hominidae	106383	Olfactory Signaling Pathway	OR51B6	0	0
hominidae	106383	Olfactory Signaling Pathway	OR51M1	1.06411	1.28217
hominidae	106383	Olfactory Signaling Pathway	OR51I1	0	0
hominidae	106383	Olfactory Signaling Pathway	OR51I2	0.938391	0.775418
hominidae	106383	Olfactory Signaling Pathway	OR52D1	0.762807	0.338578
hominidae	106383	Olfactory Signaling Pathway	OR52H1	0	0
hominidae	106383	Olfactory Signaling Pathway	OR52N4	0.799437	0.408448
hominidae	106383	Olfactory Signaling Pathway	OR52N2	0	0
hominidae	106383	Olfactory Signaling Pathway	OR52E6	0.510057	0.067682
hominidae	106383	Olfactory Signaling Pathway	OR52E8	0	0
hominidae	106383	Olfactory Signaling Pathway	OR52E4	0	0
hominidae	106383	Olfactory Signaling Pathway	OR56A3	0	0
hominidae	106383	Olfactory Signaling Pathway	OR10A6	0.00251515	4.00178e-11
hominidae	106383	Olfactory Signaling Pathway	OR5W2	0	0
hominidae	106383	Olfactory Signaling Pathway	OR8H2	0	0
hominidae	106383	Olfactory Signaling Pathway	OR8H3	0	0
hominidae	106383	Olfactory Signaling Pathway	OR5T3	0	0
hominidae	106383	Olfactory Signaling Pathway	OR5T1	1.25361	2.46971
hominidae	106383	Olfactory Signaling Pathway	OR8K1	0	0
hominidae	106383	Olfactory Signaling Pathway	OR5M9	0	0
hominidae	106383	Olfactory Signaling Pathway	OR5M10	0	0
hominidae	106383	Olfactory Signaling Pathway	OR5M1	0.589589	0.120836
hominidae	106383	Olfactory Signaling Pathway	OR9G1	1.04021	1.17081
hominidae	106383	Olfactory Signaling Pathway	OR5AK2	0	0
hominidae	106383	Olfactory Signaling Pathway	OR5B2	0	0
hominidae	106383	Olfactory Signaling Pathway	OR5AN1	0.88876	0.623934
hominidae	106383	Olfactory Signaling Pathway	OR4D10	1.65538	7.50923
hominidae	106383	Olfactory Signaling Pathway	OR10V1	0.585974	0.1179
hominidae	106383	Olfactory Signaling Pathway	OR6X1	1.421	4.07731
hominidae	106383	Olfactory Signaling Pathway	OR6M1	0.421847	0.031668
hominidae	106383	Olfactory Signaling Pathway	OR10G4	0	0
hominidae	106383	Olfactory Signaling Pathway	OR10G7	0	0
hominidae	106383	Olfactory Signaling Pathway	OR8B3	0	0
hominidae	106383	Olfactory Signaling Pathway	OR8A1	0	0
hominidae	106383	Olfactory Signaling Pathway	OR6C1	0	0
hominidae	106383	Olfactory Signaling Pathway	OR4K2	0	0
hominidae	106383	Olfactory Signaling Pathway	OR4K17	0	0
hominidae	106383	Olfactory Signaling Pathway	OR4N5	0	0
hominidae	106383	Olfactory Signaling Pathway	OR11G2	0	0
hominidae	106383	Olfactory Signaling Pathway	OR11H4	0	0
hominidae	106383	Olfactory Signaling Pathway	OR5AU1	0	0
hominidae	106383	Olfactory Signaling Pathway	OR4M1,OR4M2	0	0
hominidae	106383	Olfactory Signaling Pathway	OR4F15	0	0
hominidae	106383	Olfactory Signaling Pathway	OR7A10	0	0
hominidae	106383	Olfactory Signaling Pathway	OR10K2	1.48393	4.84907
hominidae	106383	Olfactory Signaling Pathway	OR10K1	0.21488	0.002132
hominidae	106383	Olfactory Signaling Pathway	OR6Y1	0	0
hominidae	106383	Olfactory Signaling Pathway	OR2L8,OR2L3	0	0
hominidae	106383	Olfactory Signaling Pathway	OR2M7	0	0
hominidae	106383	Olfactory Signaling Pathway	OR2G6	0.881436	0.603618
hominidae	106383	Olfactory Signaling Pathway	OR2A25	0	0
hominidae	106383	Olfactory Signaling Pathway	OR13C2	0.00738872	2.98041e-09
hominidae	106383	Olfactory Signaling Pathway	OR5C1	0	0
hominidae	106383	Olfactory Signaling Pathway	OR51T1	0.943601	0.792782
hominidae	106383	Olfactory Signaling Pathway	OR51A2,OR51A4	0	0
hominidae	106383	Olfactory Signaling Pathway	OR2T2,OR2T35	0	0
hominidae	106383	Olfactory Signaling Pathway	OR5K2	0	0
hominidae	106383	Olfactory Signaling Pathway	OR2T27	0	0
hominidae	106383	Olfactory Signaling Pathway	OR5H15	0.516025	0.070906
hominidae	106383	Olfactory Signaling Pathway	OR5K3	1.038	1.16086
hominidae	106383	Olfactory Signaling Pathway	OR9K2	0	0
hominidae	106383	Olfactory Signaling Pathway	OR13G1	0.00916008	7.0404e-09
hominidae	106383	Olfactory Signaling Pathway	OR2B3	0	0
hominidae	106383	Olfactory Signaling Pathway	OR14J1	0	0
hominidae	106383	Olfactory Signaling Pathway	OR2A2	0	0
hominidae	106413	Immunoregulatory interactions between a Lymphoid and a non-Lymphoid cell	B2M	0	0
hominidae	106413	Immunoregulatory interactions between a Lymphoid and a non-Lymphoid cell	C3	0.624889	0.15248
hominidae	106413	Immunoregulatory interactions between a Lymphoid and a non-Lymphoid cell	CD3D	0.61397	0.142098
hominidae	106413	Immunoregulatory interactions between a Lymphoid and a non-Lymphoid cell	CD3E	1.76303	9.66138
hominidae	106413	Immunoregulatory interactions between a Lymphoid and a non-Lymphoid cell	CD3G	0	0
hominidae	106413	Immunoregulatory interactions between a Lymphoid and a non-Lymphoid cell	CD247	0.573904	0.108482
hominidae	106413	Immunoregulatory interactions between a Lymphoid and a non-Lymphoid cell	CD8A	0.0494923	6e-06
hominidae	106413	Immunoregulatory interactions between a Lymphoid and a non-Lymphoid cell	CD8B	0.859151	0.544852
hominidae	106413	Immunoregulatory interactions between a Lymphoid and a non-Lymphoid cell	CD19	0	0
hominidae	106413	Immunoregulatory interactions between a Lymphoid and a non-Lymphoid cell	CD34	0	0
hominidae	106413	Immunoregulatory interactions between a Lymphoid and a non-Lymphoid cell	CD40LG	0.0447214	4e-06
hominidae	106413	Immunoregulatory interactions between a Lymphoid and a non-Lymphoid cell	CD81	0.037606	2e-06
hominidae	106413	Immunoregulatory interactions between a Lymphoid and a non-Lymphoid cell	CDH1	0	0
hominidae	106413	Immunoregulatory interactions between a Lymphoid and a non-Lymphoid cell	CXADR	0	0
hominidae	106413	Immunoregulatory interactions between a Lymphoid and a non-Lymphoid cell	FCGR2B	0.878289	0.595046
hominidae	106413	Immunoregulatory interactions between a Lymphoid and a non-Lymphoid cell	FCGR3B,FCGR3A	1.06381	1.28073
hominidae	106413	Immunoregulatory interactions between a Lymphoid and a non-Lymphoid cell	HLA-A	0	0
hominidae	106413	Immunoregulatory interactions between a Lymphoid and a non-Lymphoid cell	HLA-B	0.818452	0.448718
hominidae	106413	Immunoregulatory interactions between a Lymphoid and a non-Lymphoid cell	HLA-C	0.277851	0.00596
hominidae	106413	Immunoregulatory interactions between a Lymphoid and a non-Lymphoid cell	HLA-E	0	0
hominidae	106413	Immunoregulatory interactions between a Lymphoid and a non-Lymphoid cell	HLA-F	0	0
hominidae	106413	Immunoregulatory interactions between a Lymphoid and a non-Lymphoid cell	ICAM1	1.38088	3.63603
hominidae	106413	Immunoregulatory interactions between a Lymphoid and a non-Lymphoid cell	ICAM2	0	0
hominidae	106413	Immunoregulatory interactions between a Lymphoid and a non-Lymphoid cell	ICAM3	0.809911	0.430278
hominidae	106413	Immunoregulatory interactions between a Lymphoid and a non-Lymphoid cell	ITGA4	0	0
hominidae	106413	Immunoregulatory interactions between a Lymphoid and a non-Lymphoid cell	ITGAL	0	0
hominidae	106413	Immunoregulatory interactions between a Lymphoid and a non-Lymphoid cell	ITGB1	0	0
hominidae	106413	Immunoregulatory interactions between a Lymphoid and a non-Lymphoid cell	ITGB2	0	0
hominidae	106413	Immunoregulatory interactions between a Lymphoid and a non-Lymphoid cell	ITGB7	0	0
hominidae	106413	Immunoregulatory interactions between a Lymphoid and a non-Lymphoid cell	KIR3DL1,KIR3DL2	1.57818	6.20331
hominidae	106413	Immunoregulatory interactions between a Lymphoid and a non-Lymphoid cell	KLRC1	0	0
hominidae	106413	Immunoregulatory interactions between a Lymphoid and a non-Lymphoid cell	KLRD1	0	0
hominidae	106413	Immunoregulatory interactions between a Lymphoid and a non-Lymphoid cell	MICB	0.731604	0.286486
hominidae	106413	Immunoregulatory interactions between a Lymphoid and a non-Lymphoid cell	CD200	0.864142	0.557624
hominidae	106413	Immunoregulatory interactions between a Lymphoid and a non-Lymphoid cell	PVR	0	0
hominidae	106413	Immunoregulatory interactions between a Lymphoid and a non-Lymphoid cell	PVRL2	1.0112	1.04557
hominidae	106413	Immunoregulatory interactions between a Lymphoid and a non-Lymphoid cell	SELL	0	0
hominidae	106413	Immunoregulatory interactions between a Lymphoid and a non-Lymphoid cell	TYROBP	0	0
hominidae	106413	Immunoregulatory interactions between a Lymphoid and a non-Lymphoid cell	VCAM1	0.785191	0.380102
hominidae	106413	Immunoregulatory interactions between a Lymphoid and a non-Lymphoid cell	MADCAM1	0.954134	0.828776
hominidae	106413	Immunoregulatory interactions between a Lymphoid and a non-Lymphoid cell	KLRG1	0	0
hominidae	106413	Immunoregulatory interactions between a Lymphoid and a non-Lymphoid cell	CD96	0	0
hominidae	106413	Immunoregulatory interactions between a Lymphoid and a non-Lymphoid cell	LILRB2	0	0
hominidae	106413	Immunoregulatory interactions between a Lymphoid and a non-Lymphoid cell	CD226	0	0
hominidae	106413	Immunoregulatory interactions between a Lymphoid and a non-Lymphoid cell	LILRB1	0.0447214	4e-06
hominidae	106413	Immunoregulatory interactions between a Lymphoid and a non-Lymphoid cell	HCST	0	0
hominidae	106413	Immunoregulatory interactions between a Lymphoid and a non-Lymphoid cell	LILRB5	1.68931	8.14393
hominidae	106413	Immunoregulatory interactions between a Lymphoid and a non-Lymphoid cell	LILRA6,LILRB3	1.19231	2.02094
hominidae	106413	Immunoregulatory interactions between a Lymphoid and a non-Lymphoid cell	CD160	0	0
hominidae	106413	Immunoregulatory interactions between a Lymphoid and a non-Lymphoid cell	KLRK1	0	0
hominidae	106413	Immunoregulatory interactions between a Lymphoid and a non-Lymphoid cell	CRTAM	0.718482	0.26648
hominidae	106413	Immunoregulatory interactions between a Lymphoid and a non-Lymphoid cell	ULBP3	0	0
hominidae	106413	Immunoregulatory interactions between a Lymphoid and a non-Lymphoid cell	ULBP1	0.676768	0.209778
hominidae	106413	Immunoregulatory interactions between a Lymphoid and a non-Lymphoid cell	KIR3DL3	1.14365	1.71069
hominidae	106413	Immunoregulatory interactions between a Lymphoid and a non-Lymphoid cell	AMICA1	0	0
hominidae	106413	Immunoregulatory interactions between a Lymphoid and a non-Lymphoid cell	CD200R1	0	0
hominidae	106413	Immunoregulatory interactions between a Lymphoid and a non-Lymphoid cell	RAET1E	1.15603	1.78596
hominidae	128760	Intestinal immune network for IgA production	TNFRSF17	0	0
hominidae	128760	Intestinal immune network for IgA production	CD28	0.0104837	1.20799e-08
hominidae	128760	Intestinal immune network for IgA production	CD80	0.972326	0.893814
hominidae	128760	Intestinal immune network for IgA production	CD86	0	0
hominidae	128760	Intestinal immune network for IgA production	CD40LG	0.0447214	4e-06
hominidae	128760	Intestinal immune network for IgA production	CCR10	0	0
hominidae	128760	Intestinal immune network for IgA production	HLA-DMA	0	0
hominidae	128760	Intestinal immune network for IgA production	HLA-DMB	1.6758	7.88655
hominidae	128760	Intestinal immune network for IgA production	HLA-DOA	0	0
hominidae	128760	Intestinal immune network for IgA production	HLA-DPA1	0	0
hominidae	128760	Intestinal immune network for IgA production	HLA-DPB1	0	0
hominidae	128760	Intestinal immune network for IgA production	HLA-DQA1	0	0
hominidae	128760	Intestinal immune network for IgA production	HLA-DQB1	0.537212	0.083288
hominidae	128760	Intestinal immune network for IgA production	HLA-DRA	0	0
hominidae	128760	Intestinal immune network for IgA production	HLA-DRB1	2.06961	18.3464
hominidae	128760	Intestinal immune network for IgA production	HLA-DRB5	0	0
hominidae	128760	Intestinal immune network for IgA production	IL2	0	0
hominidae	128760	Intestinal immune network for IgA production	IL4	0	0
hominidae	128760	Intestinal immune network for IgA production	IL5	0	0
hominidae	128760	Intestinal immune network for IgA production	IL6	0	0
hominidae	128760	Intestinal immune network for IgA production	IL10	1.06409	1.28208
hominidae	128760	Intestinal immune network for IgA production	IL15	0	0
hominidae	128760	Intestinal immune network for IgA production	IL15RA	0	0
hominidae	128760	Intestinal immune network for IgA production	ITGA4	0	0
hominidae	128760	Intestinal immune network for IgA production	ITGB7	0	0
hominidae	128760	Intestinal immune network for IgA production	LTBR	1.34171	3.24063
hominidae	128760	Intestinal immune network for IgA production	PIGR	0	0
hominidae	128760	Intestinal immune network for IgA production	CCL25	1.50182	5.08706
hominidae	128760	Intestinal immune network for IgA production	CXCL12	0.88391	0.610424
hominidae	128760	Intestinal immune network for IgA production	TGFB1	0.10378	0.000116
hominidae	128760	Intestinal immune network for IgA production	CXCR4	0	0
hominidae	128760	Intestinal immune network for IgA production	MADCAM1	0.954134	0.828776
hominidae	128760	Intestinal immune network for IgA production	TNFSF13B	0	0
hominidae	128760	Intestinal immune network for IgA production	CCR9	0	0
hominidae	128760	Intestinal immune network for IgA production	ICOSLG	0	0
hominidae	128760	Intestinal immune network for IgA production	TNFRSF13B	0.00490801	5.80258e-10
hominidae	128760	Intestinal immune network for IgA production	ICOS	0.872116	0.578492
hominidae	128760	Intestinal immune network for IgA production	CCL28	0.646474	0.174664
hominidae	128760	Intestinal immune network for IgA production	AICDA	0	0
hominidae	128760	Intestinal immune network for IgA production	TNFRSF13C	0	0
hominidae	198870	Oxidative phosphorylation (WikiPathways)	ATP5B	0	0
hominidae	198870	Oxidative phosphorylation (WikiPathways)	ATP5F1	0	0
hominidae	198870	Oxidative phosphorylation (WikiPathways)	ATP5G1	0	0
hominidae	198870	Oxidative phosphorylation (WikiPathways)	ATP5G2	0	0
hominidae	198870	Oxidative phosphorylation (WikiPathways)	ATP5I	0	0
hominidae	198870	Oxidative phosphorylation (WikiPathways)	ATP5J	0.309299	0.009152
hominidae	198870	Oxidative phosphorylation (WikiPathways)	ATP6AP1	0	0
hominidae	198870	Oxidative phosphorylation (WikiPathways)	ATP5O	0.999489	0.997958
hominidae	198870	Oxidative phosphorylation (WikiPathways)	GZMB	0.770366	0.3522
hominidae	198870	Oxidative phosphorylation (WikiPathways)	NDUFA2	0	0
hominidae	198870	Oxidative phosphorylation (WikiPathways)	NDUFA3	0	0
hominidae	198870	Oxidative phosphorylation (WikiPathways)	NDUFA4	0.0447214	4e-06
hominidae	198870	Oxidative phosphorylation (WikiPathways)	NDUFA6	0	0
hominidae	198870	Oxidative phosphorylation (WikiPathways)	NDUFA7	0.844544	0.508732
hominidae	198870	Oxidative phosphorylation (WikiPathways)	NDUFA8	0.567114	0.103438
hominidae	198870	Oxidative phosphorylation (WikiPathways)	NDUFA9	0	0
hominidae	198870	Oxidative phosphorylation (WikiPathways)	NDUFA10	0.729791	0.283658
hominidae	198870	Oxidative phosphorylation (WikiPathways)	NDUFAB1	1.1852	1.97317
hominidae	198870	Oxidative phosphorylation (WikiPathways)	NDUFB1	0	0
hominidae	198870	Oxidative phosphorylation (WikiPathways)	NDUFB2	0	0
hominidae	198870	Oxidative phosphorylation (WikiPathways)	NDUFB4	1.70477	8.44626
hominidae	198870	Oxidative phosphorylation (WikiPathways)	NDUFB5	0.658004	0.187462
hominidae	198870	Oxidative phosphorylation (WikiPathways)	NDUFB6	0	0
hominidae	198870	Oxidative phosphorylation (WikiPathways)	NDUFB7	0	0
hominidae	198870	Oxidative phosphorylation (WikiPathways)	NDUFB8	0.037606	2e-06
hominidae	198870	Oxidative phosphorylation (WikiPathways)	NDUFB9	0.533918	0.081264
hominidae	198870	Oxidative phosphorylation (WikiPathways)	NDUFB10	0.65459	0.183602
hominidae	198870	Oxidative phosphorylation (WikiPathways)	NDUFC1	0.00813801	4.38604e-09
hominidae	198870	Oxidative phosphorylation (WikiPathways)	NDUFC2	0	0
hominidae	198870	Oxidative phosphorylation (WikiPathways)	NDUFS1	0.845565	0.511196
hominidae	198870	Oxidative phosphorylation (WikiPathways)	NDUFS2	0.037606	2e-06
hominidae	198870	Oxidative phosphorylation (WikiPathways)	NDUFS3	0	0
hominidae	198870	Oxidative phosphorylation (WikiPathways)	NDUFV1	0.854726	0.533712
hominidae	198870	Oxidative phosphorylation (WikiPathways)	NDUFS4	1.18875	1.99696
hominidae	198870	Oxidative phosphorylation (WikiPathways)	NDUFS5	1.47246	4.70086
hominidae	198870	Oxidative phosphorylation (WikiPathways)	NDUFS6	0	0
hominidae	198870	Oxidative phosphorylation (WikiPathways)	NDUFS8	0	0
hominidae	198870	Oxidative phosphorylation (WikiPathways)	NDUFV2	0.876285	0.589632
hominidae	198870	Oxidative phosphorylation (WikiPathways)	NDUFV3	0	0
hominidae	198870	Oxidative phosphorylation (WikiPathways)	ATP5J2	0	0
hominidae	198870	Oxidative phosphorylation (WikiPathways)	ATP6AP2	0.104225	0.000118
hominidae	198870	Oxidative phosphorylation (WikiPathways)	ATP5H	0	0
hominidae	198870	Oxidative phosphorylation (WikiPathways)	ATP5L	0	0
hominidae	198870	Oxidative phosphorylation (WikiPathways)	NDUFA11	0	0
hominidae	198870	Oxidative phosphorylation (WikiPathways)	NDUFS7	0	0
hominidae	198870	Oxidative phosphorylation (WikiPathways)	NDUFC2-KCTD14	0	0
hominidae	868084	Fatty acid metabolism	ACAA1	0	0
hominidae	868084	Fatty acid metabolism	ACACA	0	0
hominidae	868084	Fatty acid metabolism	ACACB	0	0
hominidae	868084	Fatty acid metabolism	ACADL	0	0
hominidae	868084	Fatty acid metabolism	ACADM	0	0
hominidae	868084	Fatty acid metabolism	ACADS	0	0
hominidae	868084	Fatty acid metabolism	ACADSB	0	0
hominidae	868084	Fatty acid metabolism	ACADVL	0.706199	0.248718
hominidae	868084	Fatty acid metabolism	ACAT1	0.821187	0.454746
hominidae	868084	Fatty acid metabolism	ACAT2	1.05512	1.23938
hominidae	868084	Fatty acid metabolism	ACOX1	0	0
hominidae	868084	Fatty acid metabolism	CPT1A	0.335977	0.012742
hominidae	868084	Fatty acid metabolism	CPT1B	0	0
hominidae	868084	Fatty acid metabolism	CPT2	1.62051	6.89618
hominidae	868084	Fatty acid metabolism	ECHS1	0	0
hominidae	868084	Fatty acid metabolism	EHHADH	0	0
hominidae	868084	Fatty acid metabolism	ACSL1	0.464394	0.04651
hominidae	868084	Fatty acid metabolism	ACSL3	0	0
hominidae	868084	Fatty acid metabolism	ACSL4	0	0
hominidae	868084	Fatty acid metabolism	FASN	0	0
hominidae	868084	Fatty acid metabolism	HADHA	0	0
hominidae	868084	Fatty acid metabolism	HADHB	0.824754	0.462698
hominidae	868084	Fatty acid metabolism	HADH	0	0
hominidae	868084	Fatty acid metabolism	FADS1	0	0
hominidae	868084	Fatty acid metabolism	PPT1	0.816416	0.44427
hominidae	868084	Fatty acid metabolism	SCD	0.535651	0.082324
hominidae	868084	Fatty acid metabolism	ACOX3	0	0
hominidae	868084	Fatty acid metabolism	PTPLA	0	0
hominidae	868084	Fatty acid metabolism	PPT2	0	0
hominidae	868084	Fatty acid metabolism	FADS2	0	0
hominidae	868084	Fatty acid metabolism	TECR	0	0
hominidae	868084	Fatty acid metabolism	ACAA2	1.58574	6.32312
hominidae	868084	Fatty acid metabolism	ACSBG1	0	0
hominidae	868084	Fatty acid metabolism	ACSL6	0	0
hominidae	868084	Fatty acid metabolism	MCAT	0.273971	0.005634
hominidae	868084	Fatty acid metabolism	MECR	0	0
hominidae	868084	Fatty acid metabolism	HSD17B12	0.877695	0.593438
hominidae	868084	Fatty acid metabolism	ACSL5	0	0
hominidae	868084	Fatty acid metabolism	ELOVL2	0.88367	0.609762
hominidae	868084	Fatty acid metabolism	OXSM	0	0
hominidae	868084	Fatty acid metabolism	OLAH	0.850761	0.523878
hominidae	868084	Fatty acid metabolism	PECR	0.915498	0.702472
hominidae	868084	Fatty acid metabolism	ELOVL5	0	0
hominidae	868084	Fatty acid metabolism	SCD5	0	0
hominidae	868084	Fatty acid metabolism	ACSBG2	0	0
hominidae	868084	Fatty acid metabolism	CPT1C	0.346133	0.014354
hominidae	868084	Fatty acid metabolism	PTPLB	0.927361	0.739598
hominoidae	83031	Metabolism of xenobiotics by cytochrome P450	ADH1A	1.38602	3.69041
hominoidae	83031	Metabolism of xenobiotics by cytochrome P450	ADH1B	0	0
hominoidae	83031	Metabolism of xenobiotics by cytochrome P450	ADH4	0	0
hominoidae	83031	Metabolism of xenobiotics by cytochrome P450	ADH5	0	0
hominoidae	83031	Metabolism of xenobiotics by cytochrome P450	ADH6	0	0
hominoidae	83031	Metabolism of xenobiotics by cytochrome P450	ADH7	0	0
hominoidae	83031	Metabolism of xenobiotics by cytochrome P450	ALDH3A1	0	0
hominoidae	83031	Metabolism of xenobiotics by cytochrome P450	ALDH1A3	0	0
hominoidae	83031	Metabolism of xenobiotics by cytochrome P450	ALDH3B2	0	0
hominoidae	83031	Metabolism of xenobiotics by cytochrome P450	CBR1	0	0
hominoidae	83031	Metabolism of xenobiotics by cytochrome P450	CBR3	0	0
hominoidae	83031	Metabolism of xenobiotics by cytochrome P450	AKR1C4	0.522415	0.074484
hominoidae	83031	Metabolism of xenobiotics by cytochrome P450	CYP1A1	0	0
hominoidae	83031	Metabolism of xenobiotics by cytochrome P450	CYP1A2	0	0
hominoidae	83031	Metabolism of xenobiotics by cytochrome P450	CYP1B1	0	0
hominoidae	83031	Metabolism of xenobiotics by cytochrome P450	CYP2A6	0	0
hominoidae	83031	Metabolism of xenobiotics by cytochrome P450	CYP2A13	0	0
hominoidae	83031	Metabolism of xenobiotics by cytochrome P450	CYP2C9	0.600231	0.1298
hominoidae	83031	Metabolism of xenobiotics by cytochrome P450	CYP2D6	0	0
hominoidae	83031	Metabolism of xenobiotics by cytochrome P450	CYP2E1	1.40191	3.86265
hominoidae	83031	Metabolism of xenobiotics by cytochrome P450	CYP3A4	0	0
hominoidae	83031	Metabolism of xenobiotics by cytochrome P450	CYP3A5	1.34911	3.31275
hominoidae	83031	Metabolism of xenobiotics by cytochrome P450	AKR1C1	0	0
hominoidae	83031	Metabolism of xenobiotics by cytochrome P450	AKR1C2	0.037606	2e-06
hominoidae	83031	Metabolism of xenobiotics by cytochrome P450	EPHX1	0	0
hominoidae	83031	Metabolism of xenobiotics by cytochrome P450	GSTA2,GSTA1	0	0
hominoidae	83031	Metabolism of xenobiotics by cytochrome P450	GSTA3	0.037606	2e-06
hominoidae	83031	Metabolism of xenobiotics by cytochrome P450	GSTA4	0.751757	0.319382
hominoidae	83031	Metabolism of xenobiotics by cytochrome P450	GSTM1	0	0
hominoidae	83031	Metabolism of xenobiotics by cytochrome P450	GSTM3	0	0
hominoidae	83031	Metabolism of xenobiotics by cytochrome P450	GSTM5	2.14815	21.2939
hominoidae	83031	Metabolism of xenobiotics by cytochrome P450	GSTP1	0	0
hominoidae	83031	Metabolism of xenobiotics by cytochrome P450	GSTT2,GSTT2B	0.834691	0.485404
hominoidae	83031	Metabolism of xenobiotics by cytochrome P450	HSD11B1	0	0
hominoidae	83031	Metabolism of xenobiotics by cytochrome P450	MGST1	0.382511	0.021408
hominoidae	83031	Metabolism of xenobiotics by cytochrome P450	MGST2	0.00629858	1.57388e-09
hominoidae	83031	Metabolism of xenobiotics by cytochrome P450	MGST3	0	0
hominoidae	83031	Metabolism of xenobiotics by cytochrome P450	SULT2A1	1.1242	1.59723
hominoidae	83031	Metabolism of xenobiotics by cytochrome P450	UGT2B4	0	0
hominoidae	83031	Metabolism of xenobiotics by cytochrome P450	UGT2B7	0.44586	0.039518
hominoidae	83031	Metabolism of xenobiotics by cytochrome P450	UGT2B10	0.796563	0.402606
hominoidae	83031	Metabolism of xenobiotics by cytochrome P450	UGT2B15	0	0
hominoidae	83031	Metabolism of xenobiotics by cytochrome P450	UGT2B17	1.12075	1.57774
hominoidae	83031	Metabolism of xenobiotics by cytochrome P450	AKR7A2	0	0
hominoidae	83031	Metabolism of xenobiotics by cytochrome P450	GSTO1	0	0
hominoidae	83031	Metabolism of xenobiotics by cytochrome P450	UGT2B11,UGT2B28	0	0
hominoidae	83031	Metabolism of xenobiotics by cytochrome P450	AKR7A3	1.85541	11.8511
hominoidae	83031	Metabolism of xenobiotics by cytochrome P450	DHDH	0.402974	0.02637
hominoidae	83031	Metabolism of xenobiotics by cytochrome P450	CYP2S1	0	0
hominoidae	83031	Metabolism of xenobiotics by cytochrome P450	UGT1A10	0.895254	0.64237
hominoidae	83031	Metabolism of xenobiotics by cytochrome P450	UGT1A7	0	0
hominoidae	83031	Metabolism of xenobiotics by cytochrome P450	UGT1A5,UGT1A4	0	0
hominoidae	83031	Metabolism of xenobiotics by cytochrome P450	UGT1A9	1.19625	2.04782
hominoidae	83031	Metabolism of xenobiotics by cytochrome P450	UGT1A8	0	0
hominoidae	83031	Metabolism of xenobiotics by cytochrome P450	UGT1A3	0	0
hominoidae	83031	Metabolism of xenobiotics by cytochrome P450	UGT2A3	0	0
hominoidae	83031	Metabolism of xenobiotics by cytochrome P450	GSTO2	1.77021	9.81978
hominoidae	83031	Metabolism of xenobiotics by cytochrome P450	GSTA5	0	0
hominoidae	83031	Metabolism of xenobiotics by cytochrome P450	GSTK1	1.04639	1.19886
hominoidae	106405	Complement cascade	CFB	0.504896	0.064984
hominoidae	106405	Complement cascade	C1QC	1.63139	7.0832
hominoidae	106405	Complement cascade	C1R	0.619404	0.147196
hominoidae	106405	Complement cascade	C1S	1.33598	3.18563
hominoidae	106405	Complement cascade	C3	1.47517	4.73555
hominoidae	106405	Complement cascade	C4B,C4A	0	0
hominoidae	106405	Complement cascade	C4BPA	0.802099	0.413916
hominoidae	106405	Complement cascade	C4BPB	0	0
hominoidae	106405	Complement cascade	C5	0	0
hominoidae	106405	Complement cascade	C6	1.36849	3.50727
hominoidae	106405	Complement cascade	C7	0	0
hominoidae	106405	Complement cascade	C8A	0.261694	0.00469
hominoidae	106405	Complement cascade	C8B	0	0
hominoidae	106405	Complement cascade	C8G	0	0
hominoidae	106405	Complement cascade	C9	0	0
hominoidae	106405	Complement cascade	CD59	0	0
hominoidae	106405	Complement cascade	CRP	1.40948	3.9467
hominoidae	106405	Complement cascade	CD55	1.51613	5.28377
hominoidae	106405	Complement cascade	CFD	0	0
hominoidae	106405	Complement cascade	FCN2	0	0
hominoidae	106405	Complement cascade	CFH	1.0693	1.30739
hominoidae	106405	Complement cascade	CFI	0	0
hominoidae	106405	Complement cascade	MBL2	0	0
hominoidae	106405	Complement cascade	CD46	0.628205	0.155742
hominoidae	106405	Complement cascade	PROS1	1.47735	4.76364
hominoidae	106405	Complement cascade	MASP1	0	0
hominoidae	106405	Complement cascade	VTN	0	0
hominoidae	106405	Complement cascade	FCN3	1.83214	11.2676
hominoidae	106405	Complement cascade	MASP2	0.4237	0.032228
hominoidae	106413	Immunoregulatory interactions between a Lymphoid and a non-Lymphoid cell	B2M	0	0
hominoidae	106413	Immunoregulatory interactions between a Lymphoid and a non-Lymphoid cell	C3	1.47517	4.73555
hominoidae	106413	Immunoregulatory interactions between a Lymphoid and a non-Lymphoid cell	CD3D	0	0
hominoidae	106413	Immunoregulatory interactions between a Lymphoid and a non-Lymphoid cell	CD3E	1.74477	9.26721
hominoidae	106413	Immunoregulatory interactions between a Lymphoid and a non-Lymphoid cell	CD3G	0	0
hominoidae	106413	Immunoregulatory interactions between a Lymphoid and a non-Lymphoid cell	CD247	0	0
hominoidae	106413	Immunoregulatory interactions between a Lymphoid and a non-Lymphoid cell	CD8A	0	0
hominoidae	106413	Immunoregulatory interactions between a Lymphoid and a non-Lymphoid cell	CD8B	0.053183	8e-06
hominoidae	106413	Immunoregulatory interactions between a Lymphoid and a non-Lymphoid cell	CD19	0	0
hominoidae	106413	Immunoregulatory interactions between a Lymphoid and a non-Lymphoid cell	CD34	0	0
hominoidae	106413	Immunoregulatory interactions between a Lymphoid and a non-Lymphoid cell	CD40LG	0	0
hominoidae	106413	Immunoregulatory interactions between a Lymphoid and a non-Lymphoid cell	CD81	0	0
hominoidae	106413	Immunoregulatory interactions between a Lymphoid and a non-Lymphoid cell	CDH1	0	0
hominoidae	106413	Immunoregulatory interactions between a Lymphoid and a non-Lymphoid cell	CXADR	0.722449	0.272414
hominoidae	106413	Immunoregulatory interactions between a Lymphoid and a non-Lymphoid cell	FCGR2B	0.985479	0.943168
hominoidae	106413	Immunoregulatory interactions between a Lymphoid and a non-Lymphoid cell	FCGR3A,FCGR3B	0.692683	0.230218
hominoidae	106413	Immunoregulatory interactions between a Lymphoid and a non-Lymphoid cell	HLA-A	0	0
hominoidae	106413	Immunoregulatory interactions between a Lymphoid and a non-Lymphoid cell	HLA-B	0	0
hominoidae	106413	Immunoregulatory interactions between a Lymphoid and a non-Lymphoid cell	HLA-C	0.277851	0.00596
hominoidae	106413	Immunoregulatory interactions between a Lymphoid and a non-Lymphoid cell	HLA-E	0	0
hominoidae	106413	Immunoregulatory interactions between a Lymphoid and a non-Lymphoid cell	HLA-F	0	0
hominoidae	106413	Immunoregulatory interactions between a Lymphoid and a non-Lymphoid cell	ICAM1	2.2617	26.166
hominoidae	106413	Immunoregulatory interactions between a Lymphoid and a non-Lymphoid cell	ICAM2	0	0
hominoidae	106413	Immunoregulatory interactions between a Lymphoid and a non-Lymphoid cell	ICAM3	0.809911	0.430278
hominoidae	106413	Immunoregulatory interactions between a Lymphoid and a non-Lymphoid cell	ITGA4	0	0
hominoidae	106413	Immunoregulatory interactions between a Lymphoid and a non-Lymphoid cell	ITGAL	0	0
hominoidae	106413	Immunoregulatory interactions between a Lymphoid and a non-Lymphoid cell	ITGB1	0.205344	0.001778
hominoidae	106413	Immunoregulatory interactions between a Lymphoid and a non-Lymphoid cell	ITGB2	0	0
hominoidae	106413	Immunoregulatory interactions between a Lymphoid and a non-Lymphoid cell	ITGB7	0	0
hominoidae	106413	Immunoregulatory interactions between a Lymphoid and a non-Lymphoid cell	KIR3DL1,KIR3DL2	1.57818	6.20331
hominoidae	106413	Immunoregulatory interactions between a Lymphoid and a non-Lymphoid cell	KLRC1	0.964235	0.864432
hominoidae	106413	Immunoregulatory interactions between a Lymphoid and a non-Lymphoid cell	KLRD1	0	0
hominoidae	106413	Immunoregulatory interactions between a Lymphoid and a non-Lymphoid cell	MICB	0.731604	0.286486
hominoidae	106413	Immunoregulatory interactions between a Lymphoid and a non-Lymphoid cell	CD200	0.466595	0.047398
hominoidae	106413	Immunoregulatory interactions between a Lymphoid and a non-Lymphoid cell	PVR	0.818116	0.44798
hominoidae	106413	Immunoregulatory interactions between a Lymphoid and a non-Lymphoid cell	PVRL2	1.0112	1.04557
hominoidae	106413	Immunoregulatory interactions between a Lymphoid and a non-Lymphoid cell	SELL	0.32533	0.011202
hominoidae	106413	Immunoregulatory interactions between a Lymphoid and a non-Lymphoid cell	TYROBP	0	0
hominoidae	106413	Immunoregulatory interactions between a Lymphoid and a non-Lymphoid cell	VCAM1	0.748476	0.313842
hominoidae	106413	Immunoregulatory interactions between a Lymphoid and a non-Lymphoid cell	MADCAM1	0	0
hominoidae	106413	Immunoregulatory interactions between a Lymphoid and a non-Lymphoid cell	KLRG1	0	0
hominoidae	106413	Immunoregulatory interactions between a Lymphoid and a non-Lymphoid cell	CD96	0.650905	0.179502
hominoidae	106413	Immunoregulatory interactions between a Lymphoid and a non-Lymphoid cell	LILRB2	0	0
hominoidae	106413	Immunoregulatory interactions between a Lymphoid and a non-Lymphoid cell	CD226	0	0
hominoidae	106413	Immunoregulatory interactions between a Lymphoid and a non-Lymphoid cell	LILRB1	0.0447214	4e-06
hominoidae	106413	Immunoregulatory interactions between a Lymphoid and a non-Lymphoid cell	HCST	0	0
hominoidae	106413	Immunoregulatory interactions between a Lymphoid and a non-Lymphoid cell	LILRB5	1.68931	8.14393
hominoidae	106413	Immunoregulatory interactions between a Lymphoid and a non-Lymphoid cell	LILRA1	0.0494923	6e-06
hominoidae	106413	Immunoregulatory interactions between a Lymphoid and a non-Lymphoid cell	LILRA6,LILRB3	1.19231	2.02094
hominoidae	106413	Immunoregulatory interactions between a Lymphoid and a non-Lymphoid cell	CD160	0.539277	0.084576
hominoidae	106413	Immunoregulatory interactions between a Lymphoid and a non-Lymphoid cell	KLRK1	0	0
hominoidae	106413	Immunoregulatory interactions between a Lymphoid and a non-Lymphoid cell	CRTAM	0	0
hominoidae	106413	Immunoregulatory interactions between a Lymphoid and a non-Lymphoid cell	ULBP3	0.456554	0.043448
hominoidae	106413	Immunoregulatory interactions between a Lymphoid and a non-Lymphoid cell	ULBP1	0	0
hominoidae	106413	Immunoregulatory interactions between a Lymphoid and a non-Lymphoid cell	KIR3DL3	1.14365	1.71069
hominoidae	106413	Immunoregulatory interactions between a Lymphoid and a non-Lymphoid cell	AMICA1	0	0
hominoidae	106413	Immunoregulatory interactions between a Lymphoid and a non-Lymphoid cell	CD200R1	0.697007	0.23602
hominoidae	106413	Immunoregulatory interactions between a Lymphoid and a non-Lymphoid cell	RAET1E	0	0
hominoidae	119548	GPCR downstream signaling	ADCY1	0	0
hominoidae	119548	GPCR downstream signaling	ADCY2	0.865719	0.561704
hominoidae	119548	GPCR downstream signaling	ADCY3	0	0
hominoidae	119548	GPCR downstream signaling	ADCY5	1.54008	5.62565
hominoidae	119548	GPCR downstream signaling	ADCY6	0	0
hominoidae	119548	GPCR downstream signaling	ADCY7	0	0
hominoidae	119548	GPCR downstream signaling	ADCY8	0	0
hominoidae	119548	GPCR downstream signaling	ADCY9	0	0
hominoidae	119548	GPCR downstream signaling	ADCYAP1	0	0
hominoidae	119548	GPCR downstream signaling	ADCYAP1R1	0	0
hominoidae	119548	GPCR downstream signaling	ADM	0	0
hominoidae	119548	GPCR downstream signaling	ADORA1	0	0
hominoidae	119548	GPCR downstream signaling	ADORA2A	0	0
hominoidae	119548	GPCR downstream signaling	ADORA2B	0.249127	0.003852
hominoidae	119548	GPCR downstream signaling	ADORA3	0	0
hominoidae	119548	GPCR downstream signaling	ADRA1B	0	0
hominoidae	119548	GPCR downstream signaling	ADRA1A	0	0
hominoidae	119548	GPCR downstream signaling	ADRA2A	0	0
hominoidae	119548	GPCR downstream signaling	ADRA2B	0	0
hominoidae	119548	GPCR downstream signaling	ADRB2	1.54111	5.64067
hominoidae	119548	GPCR downstream signaling	ADRB3	0.5694	0.105116
hominoidae	119548	GPCR downstream signaling	ADRBK1	0.037606	2e-06
hominoidae	119548	GPCR downstream signaling	AGT	1.27874	2.67382
hominoidae	119548	GPCR downstream signaling	AGTR1	0.00278347	6.00267e-11
hominoidae	119548	GPCR downstream signaling	AGTR2	0	0
hominoidae	119548	GPCR downstream signaling	APLNR	0.494038	0.059572
hominoidae	119548	GPCR downstream signaling	AKT1	1.51219	5.22905
hominoidae	119548	GPCR downstream signaling	ANXA1	0	0
hominoidae	119548	GPCR downstream signaling	APP	0	0
hominoidae	119548	GPCR downstream signaling	RHOG	0.108521	0.000138695
hominoidae	119548	GPCR downstream signaling	ARHGAP4	0	0
hominoidae	119548	GPCR downstream signaling	AVP	0	0
hominoidae	119548	GPCR downstream signaling	AVPR1A	0	0
hominoidae	119548	GPCR downstream signaling	AVPR1B	0	0
hominoidae	119548	GPCR downstream signaling	AVPR2	0.559588	0.098056
hominoidae	119548	GPCR downstream signaling	OPN1SW	0	0
hominoidae	119548	GPCR downstream signaling	BDKRB1	0	0
hominoidae	119548	GPCR downstream signaling	BDKRB2	0	0
hominoidae	119548	GPCR downstream signaling	CXCR5	0	0
hominoidae	119548	GPCR downstream signaling	BRS3	0.196865	0.001502
hominoidae	119548	GPCR downstream signaling	C3	1.47517	4.73555
hominoidae	119548	GPCR downstream signaling	C3AR1	1.32212	3.05547
hominoidae	119548	GPCR downstream signaling	C5	0	0
hominoidae	119548	GPCR downstream signaling	C5AR1	0.389635	0.023048
hominoidae	119548	GPCR downstream signaling	DAGLA	0	0
hominoidae	119548	GPCR downstream signaling	CALCA	0	0
hominoidae	119548	GPCR downstream signaling	CALCB	1.18472	1.96995
hominoidae	119548	GPCR downstream signaling	CALCR	0	0
hominoidae	119548	GPCR downstream signaling	CASR	0.831699	0.478482
hominoidae	119548	GPCR downstream signaling	CCK	0.461272	0.045272
hominoidae	119548	GPCR downstream signaling	CCKAR	0	0
hominoidae	119548	GPCR downstream signaling	CCKBR	0.478833	0.05257
hominoidae	119548	GPCR downstream signaling	CGA	2.0186	16.6036
hominoidae	119548	GPCR downstream signaling	CHRM1	0	0
hominoidae	119548	GPCR downstream signaling	CHRM2	0.671748	0.203622
hominoidae	119548	GPCR downstream signaling	CHRM3	0	0
hominoidae	119548	GPCR downstream signaling	CHRM5	0	0
hominoidae	119548	GPCR downstream signaling	CCR1	0.21483	0.00213
hominoidae	119548	GPCR downstream signaling	CCR3	0.862397	0.553132
hominoidae	119548	GPCR downstream signaling	CCR4	0	0
hominoidae	119548	GPCR downstream signaling	CCR5	0.00299103	8.00355e-11
hominoidae	119548	GPCR downstream signaling	CCR6	0.260993	0.00464
hominoidae	119548	GPCR downstream signaling	CCR7	0	0
hominoidae	119548	GPCR downstream signaling	CCR8	0	0
hominoidae	119548	GPCR downstream signaling	LTB4R	0	0
hominoidae	119548	GPCR downstream signaling	CNR1	0	0
hominoidae	119548	GPCR downstream signaling	CNR2	0.472283	0.049752
hominoidae	119548	GPCR downstream signaling	CRH	0	0
hominoidae	119548	GPCR downstream signaling	CRHR2	0	0
hominoidae	119548	GPCR downstream signaling	DGKA	0	0
hominoidae	119548	GPCR downstream signaling	DGKB	0	0
hominoidae	119548	GPCR downstream signaling	DGKG	0	0
hominoidae	119548	GPCR downstream signaling	DGKQ	0	0
hominoidae	119548	GPCR downstream signaling	DRD1	0	0
hominoidae	119548	GPCR downstream signaling	DRD2	0	0
hominoidae	119548	GPCR downstream signaling	DRD3	0	0
hominoidae	119548	GPCR downstream signaling	DRD4	0	0
hominoidae	119548	GPCR downstream signaling	DRD5	0.126982	0.00026
hominoidae	119548	GPCR downstream signaling	ECT2	0.037606	2e-06
hominoidae	119548	GPCR downstream signaling	S1PR3	0	0
hominoidae	119548	GPCR downstream signaling	EDN1	0	0
hominoidae	119548	GPCR downstream signaling	EDN2	0	0
hominoidae	119548	GPCR downstream signaling	EDN3	0.909021	0.682804
hominoidae	119548	GPCR downstream signaling	EDNRA	0.112818	0.000162
hominoidae	119548	GPCR downstream signaling	EDNRB	0	0
hominoidae	119548	GPCR downstream signaling	F2	0	0
hominoidae	119548	GPCR downstream signaling	F2R	0	0
hominoidae	119548	GPCR downstream signaling	F2RL1	0.00981505	9.28048e-09
hominoidae	119548	GPCR downstream signaling	F2RL2	0	0
hominoidae	119548	GPCR downstream signaling	FGD1	0	0
hominoidae	119548	GPCR downstream signaling	FPR1	1.4535	4.46333
hominoidae	119548	GPCR downstream signaling	FPR3	0.788464	0.38648
hominoidae	119548	GPCR downstream signaling	FSHB	0	0
hominoidae	119548	GPCR downstream signaling	FSHR	0	0
hominoidae	119548	GPCR downstream signaling	GAST	0	0
hominoidae	119548	GPCR downstream signaling	GALR1	0	0
hominoidae	119548	GPCR downstream signaling	GCG	0.577448	0.111186
hominoidae	119548	GPCR downstream signaling	GCGR	0	0
hominoidae	119548	GPCR downstream signaling	OPN1MW,OPN1MW2	0.664635	0.195134
hominoidae	119548	GPCR downstream signaling	GHRH	0.969387	0.883058
hominoidae	119548	GPCR downstream signaling	GHRHR	0	0
hominoidae	119548	GPCR downstream signaling	GHSR	0	0
hominoidae	119548	GPCR downstream signaling	GIP	0	0
hominoidae	119548	GPCR downstream signaling	GIPR	0	0
hominoidae	119548	GPCR downstream signaling	GLP1R	1.74428	9.25684
hominoidae	119548	GPCR downstream signaling	GNA11	0	0
hominoidae	119548	GPCR downstream signaling	GNA12	0	0
hominoidae	119548	GPCR downstream signaling	GNAI1	0	0
hominoidae	119548	GPCR downstream signaling	GNAI2	0	0
hominoidae	119548	GPCR downstream signaling	GNAI3	0.00401598	2.60115e-10
hominoidae	119548	GPCR downstream signaling	GNAQ	0	0
hominoidae	119548	GPCR downstream signaling	GNAS	0	0
hominoidae	119548	GPCR downstream signaling	GNAT1	0	0
hominoidae	119548	GPCR downstream signaling	GNAT2	0	0
hominoidae	119548	GPCR downstream signaling	GNAZ	0	0
hominoidae	119548	GPCR downstream signaling	GNB1	0	0
hominoidae	119548	GPCR downstream signaling	GNB2	0	0
hominoidae	119548	GPCR downstream signaling	GNB3	0	0
hominoidae	119548	GPCR downstream signaling	GNG3	0	0
hominoidae	119548	GPCR downstream signaling	GNG4	0	0
hominoidae	119548	GPCR downstream signaling	GNG5	0	0
hominoidae	119548	GPCR downstream signaling	GNG7	0.00168555	8.07177e-12
hominoidae	119548	GPCR downstream signaling	GNG10	0	0
hominoidae	119548	GPCR downstream signaling	GNG11	0	0
hominoidae	119548	GPCR downstream signaling	GNGT1	0	0
hominoidae	119548	GPCR downstream signaling	GNGT2	0.0562341	1e-05
hominoidae	119548	GPCR downstream signaling	GNRH1	0	0
hominoidae	119548	GPCR downstream signaling	GNRH2	0.037606	2e-06
hominoidae	119548	GPCR downstream signaling	GNRHR	0	0
hominoidae	119548	GPCR downstream signaling	CCR10	0	0
hominoidae	119548	GPCR downstream signaling	XCR1	0.418429	0.030654
hominoidae	119548	GPCR downstream signaling	NPBWR1	0	0
hominoidae	119548	GPCR downstream signaling	NPBWR2	0	0
hominoidae	119548	GPCR downstream signaling	CXCR3	0	0
hominoidae	119548	GPCR downstream signaling	UTS2R	0	0
hominoidae	119548	GPCR downstream signaling	GPR17	0	0
hominoidae	119548	GPCR downstream signaling	GPR18	0	0
hominoidae	119548	GPCR downstream signaling	LPAR4	0	0
hominoidae	119548	GPCR downstream signaling	MLNR	0	0
hominoidae	119548	GPCR downstream signaling	FFAR1	1.64001	7.23414
hominoidae	119548	GPCR downstream signaling	FFAR3	0	0
hominoidae	119548	GPCR downstream signaling	GRK5	0.624867	0.152458
hominoidae	119548	GPCR downstream signaling	GRM1	0.32344	0.010944
hominoidae	119548	GPCR downstream signaling	GRM2	0	0
hominoidae	119548	GPCR downstream signaling	GRM3	0	0
hominoidae	119548	GPCR downstream signaling	GRM6	0	0
hominoidae	119548	GPCR downstream signaling	GRM8	0	0
hominoidae	119548	GPCR downstream signaling	CXCL1	0	0
hominoidae	119548	GPCR downstream signaling	CXCL2	0.773796	0.358514
hominoidae	119548	GPCR downstream signaling	CXCL3	0	0
hominoidae	119548	GPCR downstream signaling	GRPR	0.00422995	3.20142e-10
hominoidae	119548	GPCR downstream signaling	HCRT	0	0
hominoidae	119548	GPCR downstream signaling	HCRTR1	0	0
hominoidae	119548	GPCR downstream signaling	HCRTR2	0	0
hominoidae	119548	GPCR downstream signaling	HRH1	0	0
hominoidae	119548	GPCR downstream signaling	HRH2	0.00518062	7.2032e-10
hominoidae	119548	GPCR downstream signaling	HTR1A	0.951825	0.820782
hominoidae	119548	GPCR downstream signaling	HTR1B	0	0
hominoidae	119548	GPCR downstream signaling	HTR1D	0	0
hominoidae	119548	GPCR downstream signaling	HTR1E	1.1516	1.75878
hominoidae	119548	GPCR downstream signaling	HTR1F	0	0
hominoidae	119548	GPCR downstream signaling	HTR2A	0	0
hominoidae	119548	GPCR downstream signaling	HTR2B	0	0
hominoidae	119548	GPCR downstream signaling	HTR2C	0	0
hominoidae	119548	GPCR downstream signaling	HTR4	1.03326	1.13985
hominoidae	119548	GPCR downstream signaling	HTR5A	0	0
hominoidae	119548	GPCR downstream signaling	HTR6	0	0
hominoidae	119548	GPCR downstream signaling	HTR7	0	0
hominoidae	119548	GPCR downstream signaling	IAPP	0	0
hominoidae	119548	GPCR downstream signaling	IL8	1.72356	8.82482
hominoidae	119548	GPCR downstream signaling	CXCR1	0	0
hominoidae	119548	GPCR downstream signaling	CXCR2	1.10894	1.51231
hominoidae	119548	GPCR downstream signaling	CXCL10	0	0
hominoidae	119548	GPCR downstream signaling	ITPR1	0.0684866	2.2e-05
hominoidae	119548	GPCR downstream signaling	ITPR2	0	0
hominoidae	119548	GPCR downstream signaling	ITPR3	1.78769	10.2133
hominoidae	119548	GPCR downstream signaling	JAK3	0	0
hominoidae	119548	GPCR downstream signaling	KISS1	1.42871	4.1665
hominoidae	119548	GPCR downstream signaling	KNG1	0	0
hominoidae	119548	GPCR downstream signaling	LHB	0	0
hominoidae	119548	GPCR downstream signaling	LHCGR	0.732269	0.28753
hominoidae	119548	GPCR downstream signaling	MC2R	0	0
hominoidae	119548	GPCR downstream signaling	MC4R	0	0
hominoidae	119548	GPCR downstream signaling	MCF2	0.608034	0.136682
hominoidae	119548	GPCR downstream signaling	CXCL9	0.8368	0.490328
hominoidae	119548	GPCR downstream signaling	MLN	0.00280689	6.2073e-11
hominoidae	119548	GPCR downstream signaling	MTNR1A	0	0
hominoidae	119548	GPCR downstream signaling	MTNR1B	0.037606	2e-06
hominoidae	119548	GPCR downstream signaling	NMB	0	0
hominoidae	119548	GPCR downstream signaling	NMBR	0	0
hominoidae	119548	GPCR downstream signaling	NPY	0.843753	0.506828
hominoidae	119548	GPCR downstream signaling	NPY1R	0	0
hominoidae	119548	GPCR downstream signaling	NPY2R	0	0
hominoidae	119548	GPCR downstream signaling	NPY5R	0.053183	8e-06
hominoidae	119548	GPCR downstream signaling	NTS	0.923062	0.725978
hominoidae	119548	GPCR downstream signaling	NTSR1	0	0
hominoidae	119548	GPCR downstream signaling	OPRD1	0	0
hominoidae	119548	GPCR downstream signaling	OPRM1	0	0
hominoidae	119548	GPCR downstream signaling	OR1F1	0.840045	0.497978
hominoidae	119548	GPCR downstream signaling	OR3A1	0.634579	0.16216
hominoidae	119548	GPCR downstream signaling	OR3A2	0	0
hominoidae	119548	GPCR downstream signaling	OXT	0	0
hominoidae	119548	GPCR downstream signaling	OXTR	0	0
hominoidae	119548	GPCR downstream signaling	P2RY1	0.00888072	6.22003e-09
hominoidae	119548	GPCR downstream signaling	P2RY2	0	0
hominoidae	119548	GPCR downstream signaling	P2RY6	0	0
hominoidae	119548	GPCR downstream signaling	PDE1A	0	0
hominoidae	119548	GPCR downstream signaling	PDE2A	0	0
hominoidae	119548	GPCR downstream signaling	PDE3A	0	0
hominoidae	119548	GPCR downstream signaling	PDE3B	0.037606	2e-06
hominoidae	119548	GPCR downstream signaling	PDE4A	0.526083	0.076598
hominoidae	119548	GPCR downstream signaling	PDE4B	0	0
hominoidae	119548	GPCR downstream signaling	PDE4C	0	0
hominoidae	119548	GPCR downstream signaling	PDE4D	0	0
hominoidae	119548	GPCR downstream signaling	PDE7A	0	0
hominoidae	119548	GPCR downstream signaling	PDE8A	0	0
hominoidae	119548	GPCR downstream signaling	PDE1B	0.342856	0.013818
hominoidae	119548	GPCR downstream signaling	PDPK1	0	0
hominoidae	119548	GPCR downstream signaling	PDYN	0	0
hominoidae	119548	GPCR downstream signaling	PENK	0.0714074	2.6e-05
hominoidae	119548	GPCR downstream signaling	PIK3CA	0	0
hominoidae	119548	GPCR downstream signaling	PIK3CG	0	0
hominoidae	119548	GPCR downstream signaling	PIK3R1	0.822926	0.45861
hominoidae	119548	GPCR downstream signaling	PIK3R2	0	0
hominoidae	119548	GPCR downstream signaling	PLCB2	0	0
hominoidae	119548	GPCR downstream signaling	PLCB3	0.862423	0.5532
hominoidae	119548	GPCR downstream signaling	PLCB4	0	0
hominoidae	119548	GPCR downstream signaling	PLXNB1	1.03545	1.14951
hominoidae	119548	GPCR downstream signaling	PNOC	0	0
hominoidae	119548	GPCR downstream signaling	POMC	0	0
hominoidae	119548	GPCR downstream signaling	PPBP	0	0
hominoidae	119548	GPCR downstream signaling	PPY	0	0
hominoidae	119548	GPCR downstream signaling	PPYR1	0	0
hominoidae	119548	GPCR downstream signaling	PRKCA	0.161245	0.000676
hominoidae	119548	GPCR downstream signaling	PRKCB	0.0740083	3e-05
hominoidae	119548	GPCR downstream signaling	PRKCD	0	0
hominoidae	119548	GPCR downstream signaling	PRKCE	0	0
hominoidae	119548	GPCR downstream signaling	PRKCG	0.053183	8e-06
hominoidae	119548	GPCR downstream signaling	PRKCH	0	0
hominoidae	119548	GPCR downstream signaling	PRKCQ	0	0
hominoidae	119548	GPCR downstream signaling	PYY	0	0
hominoidae	119548	GPCR downstream signaling	PTAFR	0	0
hominoidae	119548	GPCR downstream signaling	TAS2R38	0	0
hominoidae	119548	GPCR downstream signaling	PTGDR	0	0
hominoidae	119548	GPCR downstream signaling	PTGER1	0	0
hominoidae	119548	GPCR downstream signaling	PTGER2	0	0
hominoidae	119548	GPCR downstream signaling	PTGER3	0	0
hominoidae	119548	GPCR downstream signaling	PTGER4	0	0
hominoidae	119548	GPCR downstream signaling	PTGFR	0	0
hominoidae	119548	GPCR downstream signaling	PTGIR	0	0
hominoidae	119548	GPCR downstream signaling	PTH	0	0
hominoidae	119548	GPCR downstream signaling	PTHLH	0	0
hominoidae	119548	GPCR downstream signaling	PTH1R	0	0
hominoidae	119548	GPCR downstream signaling	PTH2R	0	0
hominoidae	119548	GPCR downstream signaling	RAC2	0	0
hominoidae	119548	GPCR downstream signaling	RASGRF2	0	0
hominoidae	119548	GPCR downstream signaling	OPN1LW	0	0
hominoidae	119548	GPCR downstream signaling	RGR	0	0
hominoidae	119548	GPCR downstream signaling	RGS1	0	0
hominoidae	119548	GPCR downstream signaling	RGS2	0	0
hominoidae	119548	GPCR downstream signaling	RGS4	0	0
hominoidae	119548	GPCR downstream signaling	RGS7	0	0
hominoidae	119548	GPCR downstream signaling	RGS10	0	0
hominoidae	119548	GPCR downstream signaling	RGS12	0	0
hominoidae	119548	GPCR downstream signaling	RHO	1.40247	3.86873
hominoidae	119548	GPCR downstream signaling	RLN2	1.47373	4.71701
hominoidae	119548	GPCR downstream signaling	SAA2,SAA1	1.60595	6.65169
hominoidae	119548	GPCR downstream signaling	SCTR	0	0
hominoidae	119548	GPCR downstream signaling	CCL5	0	0
hominoidae	119548	GPCR downstream signaling	CCL16	0	0
hominoidae	119548	GPCR downstream signaling	CCL19	0.879308	0.597812
hominoidae	119548	GPCR downstream signaling	CCL20	0	0
hominoidae	119548	GPCR downstream signaling	CCL21	0.979829	0.921724
hominoidae	119548	GPCR downstream signaling	CCL23	0.679224	0.21284
hominoidae	119548	GPCR downstream signaling	CCL25	1.50182	5.08706
hominoidae	119548	GPCR downstream signaling	CXCL6	0.037606	2e-06
hominoidae	119548	GPCR downstream signaling	CXCL11	0	0
hominoidae	119548	GPCR downstream signaling	CXCL5	1.18386	1.96429
hominoidae	119548	GPCR downstream signaling	XCL1,XCL2	1.34502	3.27279
hominoidae	119548	GPCR downstream signaling	CXCL12	0.88391	0.610424
hominoidae	119548	GPCR downstream signaling	SOS1	0.037606	2e-06
hominoidae	119548	GPCR downstream signaling	SOS2	0.037606	2e-06
hominoidae	119548	GPCR downstream signaling	SST	0.00720042	2.68801e-09
hominoidae	119548	GPCR downstream signaling	SSTR1	0.00538343	8.39918e-10
hominoidae	119548	GPCR downstream signaling	SSTR2	0	0
hominoidae	119548	GPCR downstream signaling	SSTR3	0	0
hominoidae	119548	GPCR downstream signaling	SSTR4	0	0
hominoidae	119548	GPCR downstream signaling	SSTR5	1.13267	1.64596
hominoidae	119548	GPCR downstream signaling	TAC1	0	0
hominoidae	119548	GPCR downstream signaling	TACR2	0	0
hominoidae	119548	GPCR downstream signaling	TACR1	0	0
hominoidae	119548	GPCR downstream signaling	TACR3	0.40794	0.027694
hominoidae	119548	GPCR downstream signaling	TBXA2R	0.178535	0.001016
hominoidae	119548	GPCR downstream signaling	TIAM1	0.066874	2e-05
hominoidae	119548	GPCR downstream signaling	TRH	0.554986	0.09487
hominoidae	119548	GPCR downstream signaling	TRHR	0.597177	0.127178
hominoidae	119548	GPCR downstream signaling	TRIO	0	0
hominoidae	119548	GPCR downstream signaling	TRPC3	0	0
hominoidae	119548	GPCR downstream signaling	TRPC6	0	0
hominoidae	119548	GPCR downstream signaling	TSHB	0	0
hominoidae	119548	GPCR downstream signaling	TSHR	0	0
hominoidae	119548	GPCR downstream signaling	VAV1	0	0
hominoidae	119548	GPCR downstream signaling	VAV2	0	0
hominoidae	119548	GPCR downstream signaling	VIP	0	0
hominoidae	119548	GPCR downstream signaling	VIPR1	0	0
hominoidae	119548	GPCR downstream signaling	VIPR2	0.18001	0.00105
hominoidae	119548	GPCR downstream signaling	CXCR4	0.815336	0.441922
hominoidae	119548	GPCR downstream signaling	OR2H2	0	0
hominoidae	119548	GPCR downstream signaling	GPR68	0.100985	0.000104
hominoidae	119548	GPCR downstream signaling	OR1D5	0	0
hominoidae	119548	GPCR downstream signaling	OR1E1	0	0
hominoidae	119548	GPCR downstream signaling	OR1E2	0.037606	2e-06
hominoidae	119548	GPCR downstream signaling	OR3A3	0.611988	0.140272
hominoidae	119548	GPCR downstream signaling	GPR65	0	0
hominoidae	119548	GPCR downstream signaling	GALR3	0.383623	0.021658
hominoidae	119548	GPCR downstream signaling	DGKZ	0	0
hominoidae	119548	GPCR downstream signaling	DGKE	0	0
hominoidae	119548	GPCR downstream signaling	DGKD	0	0
hominoidae	119548	GPCR downstream signaling	OR6A2	0	0
hominoidae	119548	GPCR downstream signaling	RGS20	0	0
hominoidae	119548	GPCR downstream signaling	PDE8B	0	0
hominoidae	119548	GPCR downstream signaling	S1PR4	0	0
hominoidae	119548	GPCR downstream signaling	RGS11	0.176842	0.000978
hominoidae	119548	GPCR downstream signaling	RGS9	0	0
hominoidae	119548	GPCR downstream signaling	GALR2	0.037606	2e-06
hominoidae	119548	GPCR downstream signaling	HCAR3,HCAR2	0	0
hominoidae	119548	GPCR downstream signaling	ARHGEF7	0	0
hominoidae	119548	GPCR downstream signaling	F2RL3	0	0
hominoidae	119548	GPCR downstream signaling	TAAR5	0	0
hominoidae	119548	GPCR downstream signaling	DGKI	0	0
hominoidae	119548	GPCR downstream signaling	LPAR2	0	0
hominoidae	119548	GPCR downstream signaling	ARHGEF2	0	0
hominoidae	119548	GPCR downstream signaling	TAAR2	0	0
hominoidae	119548	GPCR downstream signaling	GPR55	1.02636	1.1097
hominoidae	119548	GPCR downstream signaling	S1PR2	0	0
hominoidae	119548	GPCR downstream signaling	GLP2R	0	0
hominoidae	119548	GPCR downstream signaling	ARHGEF6	0	0
hominoidae	119548	GPCR downstream signaling	ROCK2	0	0
hominoidae	119548	GPCR downstream signaling	GABBR2	0	0
hominoidae	119548	GPCR downstream signaling	RGS6	0	0
hominoidae	119548	GPCR downstream signaling	GNA14	0	0
hominoidae	119548	GPCR downstream signaling	ARHGEF11	0.26663	0.005054
hominoidae	119548	GPCR downstream signaling	ARHGEF17	0.52971	0.078732
hominoidae	119548	GPCR downstream signaling	P2RY14	0	0
hominoidae	119548	GPCR downstream signaling	AKT3	0.00211498	2.00089e-11
hominoidae	119548	GPCR downstream signaling	INSL5	0.0095905	8.45989e-09
hominoidae	119548	GPCR downstream signaling	RASGRP1	0	0
hominoidae	119548	GPCR downstream signaling	LPAR6	0.0112293	1.59002e-08
hominoidae	119548	GPCR downstream signaling	CALCRL	0	0
hominoidae	119548	GPCR downstream signaling	RASGRP2	0	0
hominoidae	119548	GPCR downstream signaling	RAMP2	0	0
hominoidae	119548	GPCR downstream signaling	RAMP1	0	0
hominoidae	119548	GPCR downstream signaling	RAMP3	0	0
hominoidae	119548	GPCR downstream signaling	NET1	0.388429	0.022764
hominoidae	119548	GPCR downstream signaling	RGS19	0.864189	0.557743
hominoidae	119548	GPCR downstream signaling	NMUR1	0	0
hominoidae	119548	GPCR downstream signaling	VAV3	0	0
hominoidae	119548	GPCR downstream signaling	CXCL13	0	0
hominoidae	119548	GPCR downstream signaling	RGS14	0	0
hominoidae	119548	GPCR downstream signaling	CXCR6	0.151586	0.000528
hominoidae	119548	GPCR downstream signaling	GNA13	0.0880112	6e-05
hominoidae	119548	GPCR downstream signaling	GNB5	1.5805	6.23998
hominoidae	119548	GPCR downstream signaling	RRH	0.037606	2e-06
hominoidae	119548	GPCR downstream signaling	OR5I1	0	0
hominoidae	119548	GPCR downstream signaling	CYSLTR1	0.00784095	3.77986e-09
hominoidae	119548	GPCR downstream signaling	CCR9	0.307062	0.00889
hominoidae	119548	GPCR downstream signaling	PDE10A	0	0
hominoidae	119548	GPCR downstream signaling	CCL27	0.646879	0.175102
hominoidae	119548	GPCR downstream signaling	NPFFR2	0	0
hominoidae	119548	GPCR downstream signaling	PROKR1	0	0
hominoidae	119548	GPCR downstream signaling	AKAP13	0	0
hominoidae	119548	GPCR downstream signaling	PTGDR2	0	0
hominoidae	119548	GPCR downstream signaling	HRH3	0	0
hominoidae	119548	GPCR downstream signaling	MGLL	0	0
hominoidae	119548	GPCR downstream signaling	ARHGEF9	0	0
hominoidae	119548	GPCR downstream signaling	PLCB1	0.299555	0.008052
hominoidae	119548	GPCR downstream signaling	MCF2L	0	0
hominoidae	119548	GPCR downstream signaling	ARHGEF12	0.037606	2e-06
hominoidae	119548	GPCR downstream signaling	ARHGEF18	0	0
hominoidae	119548	GPCR downstream signaling	PIK3R5	0	0
hominoidae	119548	GPCR downstream signaling	OR52A1	0.0152312	5.38193e-08
hominoidae	119548	GPCR downstream signaling	LPAR3	0	0
hominoidae	119548	GPCR downstream signaling	OPN3	0.0632456	1.6e-05
hominoidae	119548	GPCR downstream signaling	NTSR2	0	0
hominoidae	119548	GPCR downstream signaling	NGEF	0	0
hominoidae	119548	GPCR downstream signaling	OR1C1	0	0
hominoidae	119548	GPCR downstream signaling	OR2F1	0	0
hominoidae	119548	GPCR downstream signaling	TIAM2	0	0
hominoidae	119548	GPCR downstream signaling	OR2M4	0	0
hominoidae	119548	GPCR downstream signaling	OR2L2	0	0
hominoidae	119548	GPCR downstream signaling	OR2K2	0.413582	0.029258
hominoidae	119548	GPCR downstream signaling	OR7A17	0	0
hominoidae	119548	GPCR downstream signaling	OR5L2	0	0
hominoidae	119548	GPCR downstream signaling	OR5K1	0	0
hominoidae	119548	GPCR downstream signaling	OR5H1,OR5H15	0	0
hominoidae	119548	GPCR downstream signaling	OR8B8	0	0
hominoidae	119548	GPCR downstream signaling	OR10A3	0	0
hominoidae	119548	GPCR downstream signaling	OR10H3	0	0
hominoidae	119548	GPCR downstream signaling	OR10G3	0	0
hominoidae	119548	GPCR downstream signaling	OR10G2	0	0
hominoidae	119548	GPCR downstream signaling	OR10H2	0.037606	2e-06
hominoidae	119548	GPCR downstream signaling	OR10H1	0	0
hominoidae	119548	GPCR downstream signaling	RGS17	0.037606	2e-06
hominoidae	119548	GPCR downstream signaling	OR8B2	0	0
hominoidae	119548	GPCR downstream signaling	OR7E24	0	0
hominoidae	119548	GPCR downstream signaling	OR7C2	1.47295	4.70711
hominoidae	119548	GPCR downstream signaling	OR4F4,OR4F5,OR4F17	0.88579	0.615636
hominoidae	119548	GPCR downstream signaling	OR4F3,OR4F29,OR4F21,OR4F16	0.551338	0.0924
hominoidae	119548	GPCR downstream signaling	OR4E2	0.924772	0.731374
hominoidae	119548	GPCR downstream signaling	OR2W1	0.852446	0.528042
hominoidae	119548	GPCR downstream signaling	OR2T1	0.247857	0.003774
hominoidae	119548	GPCR downstream signaling	OR2J2	0	0
hominoidae	119548	GPCR downstream signaling	OR1L3	0	0
hominoidae	119548	GPCR downstream signaling	OR1J2	1.14173	1.69923
hominoidae	119548	GPCR downstream signaling	PDE7B	0	0
hominoidae	119548	GPCR downstream signaling	HCAR1	0.158429	0.00063
hominoidae	119548	GPCR downstream signaling	OXGR1	0	0
hominoidae	119548	GPCR downstream signaling	ARHGEF16	0.037606	2e-06
hominoidae	119548	GPCR downstream signaling	P2RY10	0	0
hominoidae	119548	GPCR downstream signaling	GPR132	0	0
hominoidae	119548	GPCR downstream signaling	ARHGEF4	0.40207	0.026134
hominoidae	119548	GPCR downstream signaling	ARHGEF3	0	0
hominoidae	119548	GPCR downstream signaling	TAS2R3	0.919837	0.715884
hominoidae	119548	GPCR downstream signaling	TAS2R16	1.08736	1.39796
hominoidae	119548	GPCR downstream signaling	TAS2R1	0	0
hominoidae	119548	GPCR downstream signaling	TAS2R8	1.41481	4.0067
hominoidae	119548	GPCR downstream signaling	TAS2R7	1.39367	3.77259
hominoidae	119548	GPCR downstream signaling	TAS2R13	0	0
hominoidae	119548	GPCR downstream signaling	TAS2R10	0	0
hominoidae	119548	GPCR downstream signaling	TAS2R14	0.515883	0.070828
hominoidae	119548	GPCR downstream signaling	HEBP1	0	0
hominoidae	119548	GPCR downstream signaling	PDE11A	0	0
hominoidae	119548	GPCR downstream signaling	GAL	0.759771	0.33322
hominoidae	119548	GPCR downstream signaling	RXFP3	0.420084	0.031142
hominoidae	119548	GPCR downstream signaling	GHRL	0	0
hominoidae	119548	GPCR downstream signaling	GNG13	0	0
hominoidae	119548	GPCR downstream signaling	P2RY13	0	0
hominoidae	119548	GPCR downstream signaling	GNG2	0.0200707	1.62276e-07
hominoidae	119548	GPCR downstream signaling	TAS2R5	0	0
hominoidae	119548	GPCR downstream signaling	CCL28	0	0
hominoidae	119548	GPCR downstream signaling	SUCNR1	0	0
hominoidae	119548	GPCR downstream signaling	NMUR2	0	0
hominoidae	119548	GPCR downstream signaling	CXCR7	0	0
hominoidae	119548	GPCR downstream signaling	CYSLTR2	0	0
hominoidae	119548	GPCR downstream signaling	TRPC7	1.57379	6.13464
hominoidae	119548	GPCR downstream signaling	LPAR5	0.580922	0.113886
hominoidae	119548	GPCR downstream signaling	PLEKHG5	0	0
hominoidae	119548	GPCR downstream signaling	CXCL16	1.94231	14.2323
hominoidae	119548	GPCR downstream signaling	HRH4	0.663866	0.194232
hominoidae	119548	GPCR downstream signaling	RXFP1	0	0
hominoidae	119548	GPCR downstream signaling	PROK2	1.24976	2.43955
hominoidae	119548	GPCR downstream signaling	NPFFR1	0	0
hominoidae	119548	GPCR downstream signaling	RGS18	0	0
hominoidae	119548	GPCR downstream signaling	P2RY12	0	0
hominoidae	119548	GPCR downstream signaling	OR13A1	0.898962	0.653078
hominoidae	119548	GPCR downstream signaling	OR5H6	0.926896	0.738116
hominoidae	119548	GPCR downstream signaling	OR5H2	0.710104	0.254266
hominoidae	119548	GPCR downstream signaling	OR4K5	0	0
hominoidae	119548	GPCR downstream signaling	OR51G1	0.839379	0.4964
hominoidae	119548	GPCR downstream signaling	OR51B2	0	0
hominoidae	119548	GPCR downstream signaling	OR52N1	0	0
hominoidae	119548	GPCR downstream signaling	OR4K1	0	0
hominoidae	119548	GPCR downstream signaling	OR8J3	0.419625	0.031006
hominoidae	119548	GPCR downstream signaling	OR51G2	0	0
hominoidae	119548	GPCR downstream signaling	OR51E2	0.0763607	3.4e-05
hominoidae	119548	GPCR downstream signaling	OR4A5	0.547137	0.089616
hominoidae	119548	GPCR downstream signaling	OR4A16	1.1842	1.96656
hominoidae	119548	GPCR downstream signaling	OR4A15	0	0
hominoidae	119548	GPCR downstream signaling	OR10W1	0	0
hominoidae	119548	GPCR downstream signaling	OR6N2	0	0
hominoidae	119548	GPCR downstream signaling	OR2L5	0.420918	0.03139
hominoidae	119548	GPCR downstream signaling	OR2G2	1.08843	1.40346
hominoidae	119548	GPCR downstream signaling	TAAR8	1.55184	5.79951
hominoidae	119548	GPCR downstream signaling	QRFPR	0	0
hominoidae	119548	GPCR downstream signaling	PROK1	0	0
hominoidae	119548	GPCR downstream signaling	MCHR2	0	0
hominoidae	119548	GPCR downstream signaling	FGD3	0	0
hominoidae	119548	GPCR downstream signaling	OPN4	0	0
hominoidae	119548	GPCR downstream signaling	PTH2	0	0
hominoidae	119548	GPCR downstream signaling	ARHGEF25	0	0
hominoidae	119548	GPCR downstream signaling	RLN3	0	0
hominoidae	119548	GPCR downstream signaling	OR51L1	0	0
hominoidae	119548	GPCR downstream signaling	OR51A7	0	0
hominoidae	119548	GPCR downstream signaling	OR51S1	0.951597	0.819998
hominoidae	119548	GPCR downstream signaling	OR4X2	0.629868	0.157398
hominoidae	119548	GPCR downstream signaling	OR4B1	0	0
hominoidae	119548	GPCR downstream signaling	OR52M1	0	0
hominoidae	119548	GPCR downstream signaling	OR52K2	0	0
hominoidae	119548	GPCR downstream signaling	OR5P2	0	0
hominoidae	119548	GPCR downstream signaling	OR5P3	0	0
hominoidae	119548	GPCR downstream signaling	OR2D3	0	0
hominoidae	119548	GPCR downstream signaling	OR2D2	0	0
hominoidae	119548	GPCR downstream signaling	OR52W1	0.274117	0.005646
hominoidae	119548	GPCR downstream signaling	OR56A1	0	0
hominoidae	119548	GPCR downstream signaling	OR2AP1	0	0
hominoidae	119548	GPCR downstream signaling	OR10A7	0	0
hominoidae	119548	GPCR downstream signaling	FGD4	1.61406	6.78701
hominoidae	119548	GPCR downstream signaling	RXFP2	0.762311	0.337698
hominoidae	119548	GPCR downstream signaling	OR4K14	0.746624	0.310748
hominoidae	119548	GPCR downstream signaling	OR7D4	0	0
hominoidae	119548	GPCR downstream signaling	OR1M1	0	0
hominoidae	119548	GPCR downstream signaling	OR1I1	1.12268	1.58865
hominoidae	119548	GPCR downstream signaling	OR10H4	0	0
hominoidae	119548	GPCR downstream signaling	OR2M5	1.69553	8.26457
hominoidae	119548	GPCR downstream signaling	OR2M3	1.22669	2.26429
hominoidae	119548	GPCR downstream signaling	OR2T12,OR2T33	0	0
hominoidae	119548	GPCR downstream signaling	OR2T10	0.386669	0.022354
hominoidae	119548	GPCR downstream signaling	OR2T4	0	0
hominoidae	119548	GPCR downstream signaling	OR2T11	0	0
hominoidae	119548	GPCR downstream signaling	OR10J5	1.34178	3.24132
hominoidae	119548	GPCR downstream signaling	OR2B11	1.21868	2.20578
hominoidae	119548	GPCR downstream signaling	OR10T2	0	0
hominoidae	119548	GPCR downstream signaling	OR6P1	0.037606	2e-06
hominoidae	119548	GPCR downstream signaling	OR10X1	0	0
hominoidae	119548	GPCR downstream signaling	OR10Z1	0	0
hominoidae	119548	GPCR downstream signaling	OR6K6	0.806252	0.422556
hominoidae	119548	GPCR downstream signaling	OR6N1	0	0
hominoidae	119548	GPCR downstream signaling	PROKR2	0	0
hominoidae	119548	GPCR downstream signaling	NMS	0	0
hominoidae	119548	GPCR downstream signaling	TAAR1	0	0
hominoidae	119548	GPCR downstream signaling	OR6B1	0.602336	0.13163
hominoidae	119548	GPCR downstream signaling	OR2F2	0	0
hominoidae	119548	GPCR downstream signaling	OR13C5	0.934618	0.76302
hominoidae	119548	GPCR downstream signaling	OR13C8	0.540649	0.08544
hominoidae	119548	GPCR downstream signaling	OR13F1	0.347547	0.01459
hominoidae	119548	GPCR downstream signaling	OR1L8	0	0
hominoidae	119548	GPCR downstream signaling	OR1N1	0	0
hominoidae	119548	GPCR downstream signaling	OR52I1,OR52I2	0	0
hominoidae	119548	GPCR downstream signaling	OR51E1	0.717675	0.265284
hominoidae	119548	GPCR downstream signaling	OR10A5	0	0
hominoidae	119548	GPCR downstream signaling	OR2AG1	0	0
hominoidae	119548	GPCR downstream signaling	OR6B3,OR6B2	0.837329	0.49157
hominoidae	119548	GPCR downstream signaling	GPBAR1	0	0
hominoidae	119548	GPCR downstream signaling	OR1Q1	0	0
hominoidae	119548	GPCR downstream signaling	DGKH	0	0
hominoidae	119548	GPCR downstream signaling	OR7D2	0	0
hominoidae	119548	GPCR downstream signaling	OR56B4	0.0611691	1.4e-05
hominoidae	119548	GPCR downstream signaling	ADCY4	1.5194	5.32956
hominoidae	119548	GPCR downstream signaling	OR8U1	0	0
hominoidae	119548	GPCR downstream signaling	OR4C16	0	0
hominoidae	119548	GPCR downstream signaling	OR4S2	0	0
hominoidae	119548	GPCR downstream signaling	OR4C6	0	0
hominoidae	119548	GPCR downstream signaling	OR5D14	0	0
hominoidae	119548	GPCR downstream signaling	OR5L1	0	0
hominoidae	119548	GPCR downstream signaling	OR5D18	0	0
hominoidae	119548	GPCR downstream signaling	OR8H1	0	0
hominoidae	119548	GPCR downstream signaling	OR8K3	0	0
hominoidae	119548	GPCR downstream signaling	OR8J1	0.975063	0.903922
hominoidae	119548	GPCR downstream signaling	OR5M3	0.845001	0.509834
hominoidae	119548	GPCR downstream signaling	OR5AR1	0	0
hominoidae	119548	GPCR downstream signaling	OR8B12	0	0
hominoidae	119548	GPCR downstream signaling	OR10G8	0	0
hominoidae	119548	GPCR downstream signaling	OR10G9	0	0
hominoidae	119548	GPCR downstream signaling	OR10S1	0	0
hominoidae	119548	GPCR downstream signaling	OR4D5	0	0
hominoidae	119548	GPCR downstream signaling	OR6Q1	0.0117375	1.89802e-08
hominoidae	119548	GPCR downstream signaling	OR9I1	0	0
hominoidae	119548	GPCR downstream signaling	OR9Q1	0.00963001	8.60018e-09
hominoidae	119548	GPCR downstream signaling	OR9Q2	0	0
hominoidae	119548	GPCR downstream signaling	OR1S2	0	0
hominoidae	119548	GPCR downstream signaling	OR1S1	0	0
hominoidae	119548	GPCR downstream signaling	OR10Q1	0	0
hominoidae	119548	GPCR downstream signaling	OR5B17	0	0
hominoidae	119548	GPCR downstream signaling	OR5A2	0.100985	0.000104
hominoidae	119548	GPCR downstream signaling	OR5A1	0	0
hominoidae	119548	GPCR downstream signaling	OR4D6	0	0
hominoidae	119548	GPCR downstream signaling	OPN5	0	0
hominoidae	119548	GPCR downstream signaling	FGD2	0	0
hominoidae	119548	GPCR downstream signaling	DAGLB	0	0
hominoidae	119548	GPCR downstream signaling	GPRC6A	0.72145	0.27091
hominoidae	119548	GPCR downstream signaling	OR6C3	0.441597	0.038028
hominoidae	119548	GPCR downstream signaling	OR2T6	0	0
hominoidae	119548	GPCR downstream signaling	OR1L4,OR1L6	0.304968	0.00865
hominoidae	119548	GPCR downstream signaling	NPB	0	0
hominoidae	119548	GPCR downstream signaling	UTS2D	0.037606	2e-06
hominoidae	119548	GPCR downstream signaling	TAS2R40	1.57488	6.15169
hominoidae	119548	GPCR downstream signaling	TAS2R41	0	0
hominoidae	119548	GPCR downstream signaling	TAS2R43	0.69916	0.23895
hominoidae	119548	GPCR downstream signaling	TAS2R31	1.27111	2.61053
hominoidae	119548	GPCR downstream signaling	TAS2R46	0	0
hominoidae	119548	GPCR downstream signaling	TAS2R30	0.805861	0.421736
hominoidae	119548	GPCR downstream signaling	TAS2R19	0	0
hominoidae	119548	GPCR downstream signaling	TAS2R20	0.847605	0.516148
hominoidae	119548	GPCR downstream signaling	TAS2R50	0.895843	0.644062
hominoidae	119548	GPCR downstream signaling	OR51V1	0	0
hominoidae	119548	GPCR downstream signaling	OR8D1	0.305723	0.008736
hominoidae	119548	GPCR downstream signaling	OR8D2	0.614991	0.143046
hominoidae	119548	GPCR downstream signaling	OR8B4	0	0
hominoidae	119548	GPCR downstream signaling	OR9G4	0.447577	0.04013
hominoidae	119548	GPCR downstream signaling	OR10A4	0	0
hominoidae	119548	GPCR downstream signaling	OR10H5	0.053183	8e-06
hominoidae	119548	GPCR downstream signaling	OR2L13	0.966949	0.874206
hominoidae	119548	GPCR downstream signaling	OR13C9	0.00951017	8.18e-09
hominoidae	119548	GPCR downstream signaling	OR13D1	0	0
hominoidae	119548	GPCR downstream signaling	TAS2R60	0	0
hominoidae	119548	GPCR downstream signaling	OR8D4	0	0
hominoidae	119548	GPCR downstream signaling	OR5F1	0.726241	0.278178
hominoidae	119548	GPCR downstream signaling	OR5AP2	0	0
hominoidae	119548	GPCR downstream signaling	OR52L1	0	0
hominoidae	119548	GPCR downstream signaling	OR2AG2	0	0
hominoidae	119548	GPCR downstream signaling	RXFP4	0.596695	0.126768
hominoidae	119548	GPCR downstream signaling	OR2AT4	0	0
hominoidae	119548	GPCR downstream signaling	OR10A2	0	0
hominoidae	119548	GPCR downstream signaling	OR6C2	0.297601	0.007844
hominoidae	119548	GPCR downstream signaling	OR6C4	0	0
hominoidae	119548	GPCR downstream signaling	OR8S1	0	0
hominoidae	119548	GPCR downstream signaling	OR6S1	0	0
hominoidae	119548	GPCR downstream signaling	OR6F1	0.00575906	1.10003e-09
hominoidae	119548	GPCR downstream signaling	OR2T8	0	0
hominoidae	119548	GPCR downstream signaling	OR10R2	0	0
hominoidae	119548	GPCR downstream signaling	OR2T5,OR2T29	1.12661	1.611
hominoidae	119548	GPCR downstream signaling	OR6V1	0	0
hominoidae	119548	GPCR downstream signaling	OR2A42,OR2A1	0	0
hominoidae	119548	GPCR downstream signaling	GNAT3	0	0
hominoidae	119548	GPCR downstream signaling	QRFP	1.22812	2.2749
hominoidae	119548	GPCR downstream signaling	OR1J1	0	0
hominoidae	119548	GPCR downstream signaling	OR13H1	1.07879	1.35441
hominoidae	119548	GPCR downstream signaling	NPSR1	0	0
hominoidae	119548	GPCR downstream signaling	OR51D1	0	0
hominoidae	119548	GPCR downstream signaling	OR52A5	0	0
hominoidae	119548	GPCR downstream signaling	OR51B6	0.780773	0.37162
hominoidae	119548	GPCR downstream signaling	OR51M1	0	0
hominoidae	119548	GPCR downstream signaling	OR51I1	0.384047	0.021754
hominoidae	119548	GPCR downstream signaling	OR51I2	0	0
hominoidae	119548	GPCR downstream signaling	OR52D1	0	0
hominoidae	119548	GPCR downstream signaling	OR52H1	0	0
hominoidae	119548	GPCR downstream signaling	OR52N4	0.799437	0.408448
hominoidae	119548	GPCR downstream signaling	OR52N2	0	0
hominoidae	119548	GPCR downstream signaling	OR52E6	0.510057	0.067682
hominoidae	119548	GPCR downstream signaling	OR52E8	0	0
hominoidae	119548	GPCR downstream signaling	OR52E4	0	0
hominoidae	119548	GPCR downstream signaling	OR56A3	0	0
hominoidae	119548	GPCR downstream signaling	OR10A6	0.98193	0.929656
hominoidae	119548	GPCR downstream signaling	OR5W2	0	0
hominoidae	119548	GPCR downstream signaling	OR8H3,OR8H2	0	0
hominoidae	119548	GPCR downstream signaling	OR5T3	0	0
hominoidae	119548	GPCR downstream signaling	OR5T1	1.82259	11.0346
hominoidae	119548	GPCR downstream signaling	OR8K1	0	0
hominoidae	119548	GPCR downstream signaling	OR5M9	0	0
hominoidae	119548	GPCR downstream signaling	OR5M10	0	0
hominoidae	119548	GPCR downstream signaling	OR5M1	0	0
hominoidae	119548	GPCR downstream signaling	OR9G1	0	0
hominoidae	119548	GPCR downstream signaling	OR5AK2	0.01062	1.27202e-08
hominoidae	119548	GPCR downstream signaling	OR5B2	0	0
hominoidae	119548	GPCR downstream signaling	OR5AN1	0.88876	0.623934
hominoidae	119548	GPCR downstream signaling	OR4D10	1.65538	7.50923
hominoidae	119548	GPCR downstream signaling	OR10V1	0.585974	0.1179
hominoidae	119548	GPCR downstream signaling	OR6X1	1.421	4.07731
hominoidae	119548	GPCR downstream signaling	OR6M1	0.421847	0.031668
hominoidae	119548	GPCR downstream signaling	OR10G4	0.434781	0.035734
hominoidae	119548	GPCR downstream signaling	OR10G7	0	0
hominoidae	119548	GPCR downstream signaling	OR8B3	0	0
hominoidae	119548	GPCR downstream signaling	OR8A1	1.60369	6.61427
hominoidae	119548	GPCR downstream signaling	OR6C1	0	0
hominoidae	119548	GPCR downstream signaling	OR4K2	0.62028	0.14803
hominoidae	119548	GPCR downstream signaling	OR4K17	0	0
[truncated: 894 more rows]
